# Supplementary material for: LEI: A Novel Allele Frequency-Based Feature Selection Method for Multi-ancestry Admixed Populations
Source: Sci Rep. 2019 Jul 31;9:11103. doi: 10.1038/s41598-019-47012-y (PMC6668412; doi:10.1038/s41598-019-47012-y)
Supplement: Supplementary file 2 — Supplementary Table 1 [file 41598_2019_47012_MOESM2_ESM.xlsx]

## Sheet: Sheet1
Supplementary Table 1. Comparison of mAUC. The mAUC is computed for the multinomial logistic regression classifiers trained for the top n (n = 1, 2, …, 10) markers from LEI_Geno, LEI_Freq, PCA, RF, SVM, and global FST.
Method	# of Markers	Accuracy	95% CI	mAUC
LEI_Geno	1	0.8387	(0.7929, 0.8779)	0.879
	2	0.9387	(0.9059, 0.9627)	0.954
	3	0.971	(0.9456, 0.9866)	0.9785
	4	0.9774	(0.954, 0.9909)	0.9832
	5	0.9839	(0.9628, 0.9947)	0.9881
	6	0.9839	(0.9628, 0.9947)	0.988
	7	1	(0.9882, 1)	1
	8	1	(0.9882, 1)	1
	9	1	(0.9882, 1)	1
	10	1	(0.9882, 1)	1
LEI_Freq	1	0.8032	(0.7545, 0.846)	0.8525
	2	0.8548	(0.8106, 0.8921)	0.8915
	3	0.929	(0.8945, 0.955)	0.9472
	4	0.9839	(0.9628, 0.9947)	0.9882
	5	0.9903	(0.972, 0.998)	0.9928
	6	0.9968	(0.9822, 0.9999)	0.9976
	7	0.9968	(0.9822, 0.9999)	0.9976
	8	0.9968	(0.9822, 0.9999)	0.9976
	9	1	(0.9882, 1)	1
	10	1	(0.9882, 1)	1
PCA	1	0.6806	(0.6256, 0.7322)	0.7607
	2	0.7	(0.6456, 0.7505)	0.7758
	3	0.7419	(0.6894, 0.7897)	0.8075
	4	0.7839	(0.7338, 0.8284)	0.8387
	5	0.8	(0.7511, 0.8431)	0.8508
	6	0.8	(0.7511, 0.8431)	0.8508
	7	0.8	(0.7511, 0.8431)	0.8511
	8	0.8065	(0.758, 0.8489)	0.8558
	9	0.8645	(0.8213, 0.9006)	0.8991
	10	0.8645	(0.8213, 0.9006)	0.8991
RF	1	0.6677	(0.6123, 0.72)	0.7508
	2	0.7	(0.6456, 0.7505)	0.7762
	3	0.7161	(0.6624, 0.7657)	0.7883
	4	0.7484	(0.6962, 0.7957)	0.8125
	5	0.9419	(0.9098, 0.9652)	0.9569
	6	0.9806	(0.9584, 0.9929)	0.9856
	7	0.9903	(0.972, 0.998)	0.9928
	8	0.9903	(0.972, 0.998)	0.9928
	9	0.9903	(0.972, 0.998)	0.9928
	10	0.9903	(0.972, 0.998)	0.9928
SVM	1	0.6806	(0.6256, 0.7322)	0.7598
	2	0.7258	(0.6725, 0.7747)	0.7936
	3	0.7935	(0.7442, 0.8372)	0.8419
	4	0.8548	(0.8106, 0.8921)	0.8905
	5	0.8548	(0.8106, 0.8921)	0.8905
	6	0.8581	(0.8142, 0.8949)	0.8929
	7	0.8645	(0.8213, 0.9006)	0.8978
	8	0.8645	(0.8213, 0.9006)	0.8978
	9	0.8645	(0.8213, 0.9006)	0.8978
	10	0.8839	(0.8429, 0.9173)	0.9121
Global Fst	1	0.6806	(0.6256, 0.7322)	0.7607
	2	0.7161	(0.6624, 0.7657)	0.7874
	3	0.7161	(0.6624, 0.7657)	0.7874
	4	0.7226	(0.6692, 0.7717)	0.7927
	5	0.729	(0.6759, 0.7777)	0.7976
	6	0.7613	(0.7099, 0.8077)	0.822
	7	0.7613	(0.7099, 0.8077)	0.822
	8	0.7613	(0.7099, 0.8077)	0.822
	9	0.7677	(0.7167, 0.8136)	0.8267
	10	0.8065	(0.758, 0.8489)	0.8559
