# Supplementary material for: LEI: A Novel Allele Frequency-Based Feature Selection Method for Multi-ancestry Admixed Populations
Source: Sci Rep. 2019 Jul 31;9:11103. doi: 10.1038/s41598-019-47012-y (PMC6668412; doi:10.1038/s41598-019-47012-y)
Supplement: Supplementary file 3 — Supplementary Table 2 [file 41598_2019_47012_MOESM3_ESM.xlsx]

## Sheet: top 1000
Supplementary Table 2. Top-ranked 1000 SNPs from each feature selection method.
rank	chr_LEI_Geno	rsids_LEI_Geno	positions_LEI_Geno	chr_LEI_Freq	rsids_LEI_Freq	positions_LEI_Freq	chr_PCA	rsids_PCA	positions_PCA	chr_RF	rsids_RF	positions_RF	chr_SVM	rsids_SVM	positions_SVM
1	6	rs1325421	105891508	2	rs653220	72707874	17	rs8073072	29350769	13	rs9548318	38931144	5	rs35389	33954880
2	19	rs11085023	3571446	2	rs6546753	72490319	2	rs3768641	72368190	2	rs10497191	158667217	5	rs35407	33946571
3	2	rs653220	72707874	6	rs1325421	105891508	20	rs186332	62159468	2	rs4670985	40140529	15	rs2675345	48400199
4	5	rs6880706	117649475	15	rs2675345	48400199	6	rs3935973	153924581	9	rs12347078	344508	2	rs260690	109579738
5	8	rs989291	109020400	5	rs2973133	119786253	18	rs4891384	67624554	11	rs533571	100850202	2	rs260699	109567445
6	2	rs641939	72611175	16	rs4889603	30982225	5	rs6875659	175158653	2	rs11889984	177633313	15	rs2250072	48384907
7	15	rs2675345	48400199	19	rs11085023	3571446	7	rs10255169	146018520	6	rs302619	39740619	17	rs12939947	19204531
8	4	rs11051	42089177	16	rs11649653	30918487	1	rs12087334	116887455	21	rs2827756	24238041	17	rs1472932	19220666
9	15	rs1288103	45145386	8	rs2736306	11239762	2	rs641939	72611175	1	rs9427089	154534766	2	rs260705	109571440
10	5	rs434363	116972516	4	rs11051	42089177	17	rs4790359	2631985	4	rs6554227	52984391	12	rs7248	10375302
11	5	rs371616	116974060	2	rs2028187	177758639	13	rs1572510	105381134	1	rs3766084	169238558	10	rs11187296	94911072
12	5	rs388811	116974135	2	rs2109963	72499725	4	rs11051	42089177	9	rs2417073	130924239	17	rs7501702	19293727
13	5	rs373736	116976214	2	rs641939	72611175	18	rs1369290	67691520	1	rs12074150	173616907	2	rs260700	109567925
14	4	rs10433709	42050768	5	rs6886518	117620261	18	rs11662947	67813860	2	rs13418503	205117464	9	rs12375569	16805155
15	4	rs3804191	42065293	8	rs1325055	139086954	2	rs653220	72707874	10	rs7894459	31611256	15	rs7170869	28288748
16	5	rs6886518	117620261	4	rs10433709	42050768	2	rs4149436	108999786	3	rs6437783	108172817	15	rs12593141	28205100
17	5	rs2900117	117497865	4	rs3804191	42065293	4	rs10433709	42050768	5	rs9687580	179580169	2	rs260711	109557099
18	2	rs4149436	108999786	6	rs3935973	153924581	4	rs3804191	42065293	2	rs6432571	160817243	10	rs6583859	94893473
19	5	rs2416472	117005946	2	rs12613021	177822624	17	rs9911085	62199950	20	rs2426553	53757694	10	rs1986420	119756846
20	5	rs2973133	119786253	5	rs6880706	117649475	5	rs17138131	100983160	14	rs12434466	97324289	2	rs5021634	109582357
21	8	rs2736306	11239762	20	rs967377	53222217	7	rs6955490	98974588	1	rs3891964	197066074	22	rs4429562	42892596
22	2	rs6546753	72490319	15	rs1288103	45145386	1	rs12070887	230012316	11	rs568789	84146142	3	rs6437783	108172817
23	22	rs1056484	32908738	2	rs4149436	108999786	15	rs676281	34260170	10	rs6482210	22717155	3	rs2700371	123629829
24	2	rs12613736	109060281	5	rs7710216	117364697	18	rs4891381	67595449	14	rs1012913	36944646	1	rs6586371	234293652
25	2	rs11123717	109526138	8	rs2736292	11234500	9	rs6560084	90998377	15	rs2675345	48400199	10	rs11187300	94920291
26	9	rs4741268	13027591	10	rs10786887	107415490	6	rs6900027	10652350	17	rs8078633	58573865	1	rs1695824	1365570
27	2	rs13021399	109006665	5	rs6580054	153548134	5	rs7705900	100962805	16	rs3176406	130853	3	rs2605419	123414429
28	2	rs11686713	72808538	2	rs17626597	177744731	5	rs6556222	175177421	15	rs735480	45152371	3	rs820335	123415514
29	10	rs10884156	107261284	2	rs975612	72389334	7	rs10258063	131828282	2	rs12613761	104756114	3	rs2700392	123638272
30	8	rs7009254	134908473	2	rs17627058	177770595	18	rs1381197	67793454	6	rs2500090	14787728	9	rs4448381	16802531
31	5	rs7710216	117364697	20	rs186332	62159468	6	rs1267495	14716037	7	rs7805995	146516466	14	rs12434466	97324289
32	10	rs10786887	107415490	8	rs989291	109020400	9	rs12347078	344508	14	rs8004616	32123326	2	rs260709	109556667
33	8	rs2736292	11234500	2	rs13021399	109006665	3	rs7624647	96880241	18	rs1369290	67691520	1	rs2275247	35908451
34	2	rs12613021	177822624	5	rs434363	116972516	7	rs2598202	131834858	10	rs11187712	95610115	3	rs820371	123404711
35	5	rs10079352	117494640	5	rs371616	116974060	4	rs1827950	117098482	5	rs2950044	89460658	20	rs6137010	2090118
36	2	rs6744758	73075080	5	rs388811	116974135	13	rs773354	105390934	17	rs9900686	29336337	13	rs1924381	72321856
37	16	rs11649653	30918487	5	rs373736	116976214	9	rs10868789	91101832	10	rs12263070	22392364	1	rs12407257	234305176
38	17	rs2586046	55956425	5	rs10037966	117354189	6	rs2500090	14787728	6	rs2639297	71219057	13	rs9572782	72339141
39	15	rs735480	45152371	16	rs11150604	31037020	17	rs4789189	73397985	7	rs2740566	99415405	15	rs10468150	94070630
40	21	rs9983496	42586130	17	rs9911085	62199950	17	rs4789193	73404796	2	rs2719970	211683457	10	rs10882168	94929434
41	2	rs2109963	72499725	6	rs1267495	14716037	8	rs1835265	107123090	5	rs7720166	68179347	10	rs11187308	94932517
42	10	rs1314014	31565621	10	rs7894459	31611256	5	rs12658312	175177445	16	rs8064088	67146702	10	rs11187309	94934096
43	10	rs7894459	31611256	5	rs10079352	117494640	2	rs1881244	73645089	3	rs6441058	156033056	10	rs4244304	94936328
44	10	rs12774626	95003939	10	rs1314014	31565621	6	rs3935974	153924566	5	rs6451268	36255364	10	rs1887580	94932726
45	5	rs10078247	117520174	10	rs161272	31745639	6	rs4598087	153924868	11	rs11217797	120164246	2	rs3098623	108397346
46	8	rs6601550	10888425	2	rs11686713	72808538	18	rs11876398	67726975	9	rs12337127	99370598	15	rs12594144	64161351
47	14	rs7142344	79250144	2	rs11123717	109526138	20	rs2252268	59986469	13	rs2195696	105389858	19	rs532143	34727835
48	8	rs6471165	134901186	8	rs6993286	134870684	11	rs713356	19693582	17	rs9303439	59229266	22	rs732381	40051166
49	12	rs4759415	123743674	21	rs9983496	42586130	5	rs692713	176253435	4	rs2581460	41980120	13	rs9572780	72338311
50	6	rs3935973	153924581	2	rs2037044	177682929	15	rs1448484	28283441	11	rs10833134	19627527	12	rs4073360	38875152
51	8	rs2514827	109013948	20	rs2252268	59986469	17	rs9909962	51515234	15	rs16961205	48882317	6	rs2180052	170589989
52	2	rs2028187	177758639	16	rs4889490	30823047	6	rs7752055	105960712	9	rs4448381	16802531	2	rs17034770	109616376
53	10	rs161272	31745639	8	rs6601550	10888425	6	rs3823159	136482727	6	rs857409	14671877	1	rs6695006	168813241
54	4	rs7689609	72083374	16	rs8049040	71472704	3	rs10937377	188638678	15	rs12913832	28365618	1	rs638155	234330793
55	8	rs4739794	82052230	3	rs6777996	148966687	5	rs4703160	100942410	1	rs12748624	169189771	20	rs6136990	2082030
56	5	rs13357918	31813213	2	rs3768641	72368190	21	rs2827756	24238041	7	rs2189966	28172066	1	rs7515801	234308586
57	15	rs397358	45208772	22	rs1056484	32908738	6	rs9479659	153928518	4	rs4698090	13625902	1	rs4657449	165465281
58	20	rs186332	62159468	2	rs6744758	73075080	2	rs10497191	158667217	14	rs4899280	69526307	1	rs561905	35736853
59	8	rs11988372	10866242	9	rs4741268	13027591	17	rs8079412	29277114	9	rs7041500	26776084	1	rs1203137	35951038
60	16	rs4889603	30982225	8	rs7009254	134908473	9	rs10985915	126018715	11	rs4936664	121767945	2	rs11684769	126238576
61	6	rs1267495	14716037	1	rs12135904	24568804	21	rs9977149	17014200	14	rs10135064	57668859	22	rs5750871	40069449
62	5	rs10037966	117354189	2	rs6754888	53181448	9	rs156770	76249096	7	rs10954359	131815118	12	rs932055	22700388
63	13	rs9550774	22419282	2	rs6756739	53185128	20	rs2426553	53757694	2	rs12467777	104782322	20	rs6136983	2079755
64	14	rs798789	62038307	4	rs1013300	13595559	10	rs10796153	14136905	2	rs834134	158093729	2	rs10186644	26523453
65	8	rs6993286	134870684	15	rs735480	45152371	10	rs10794983	3043018	22	rs16999836	39277781	15	rs1453858	48304110
66	5	rs7446144	117661961	3	rs2454422	12603900	10	rs11251635	3049561	6	rs742813	170246395	7	rs6962026	6246523
67	3	rs6439655	136466599	10	rs12774626	95003939	2	rs6546753	72490319	8	rs4383979	122618227	10	rs11187326	94969407
68	19	rs740683	3533803	17	rs4790359	2631985	6	rs9321552	136481612	14	rs12435963	97359800	1	rs12740262	234296983
69	15	rs6494466	64508763	3	rs2596822	12596844	4	rs2581441	42011970	1	rs9661158	246198859	15	rs11074199	94084984
70	17	rs9911085	62199950	22	rs7292014	46502723	4	rs2581460	41980120	11	rs12420837	44724339	15	rs6497254	28296425
71	8	rs4320511	10870605	8	rs11988372	10866242	2	rs11686713	72808538	10	rs16934182	78778734	9	rs7860074	91161674
72	7	rs10249419	117381806	8	rs4320511	10870605	15	rs679882	40759347	5	rs1478446	127571899	2	rs1374302	13858406
73	2	rs2037044	177682929	8	rs4739794	82052230	7	rs11972017	98879348	7	rs10953740	113460282	1	rs544621	35772867
74	2	rs6756739	53185128	15	rs1448484	28283441	20	rs6061779	59981067	2	rs10184892	179656482	1	rs7541623	204859749
75	11	rs10766575	19639563	8	rs297559	96169007	17	rs35774871	54585145	6	rs10945436	169969233	2	rs4233905	13848939
76	3	rs6777996	148966687	14	rs798789	62038307	6	rs2639297	71219057	7	rs10245867	28142186	1	rs479040	234330878
77	3	rs4684104	12484849	8	rs6471165	134901186	5	rs6866970	100950704	2	rs6730684	44231918	8	rs2542481	140668560
78	8	rs7006789	66935288	13	rs9550774	22419282	5	rs434363	116972516	4	rs2466990	170993771	1	rs1188620	35861849
79	2	rs3768641	72368190	3	rs6445860	57209197	5	rs371616	116974060	1	rs12732681	198433606	10	rs2907599	119807319
80	2	rs7559131	72518970	3	rs4684859	12498401	5	rs388811	116974135	15	rs4238390	52585305	2	rs13021399	109006665
81	2	rs1508060	73078673	8	rs6980856	10938260	5	rs373736	116976214	13	rs2786624	34933534	1	rs3766084	169238558
82	1	rs2642966	247180121	3	rs6439655	136466599	12	rs10779162	85881917	9	rs4877455	91200373	1	rs3766086	169238745
83	21	rs2827756	24238041	2	rs7559131	72518970	12	rs10862982	85883035	10	rs12785228	74606261	1	rs676614	36107510
84	17	rs4790359	2631985	5	rs2900117	117497865	20	rs967377	53222217	2	rs13034130	104774790	15	rs958772	94087751
85	3	rs116002	12578104	4	rs4698090	13625902	8	rs6601549	10888135	9	rs12346334	2906334	2	rs3755445	74722170
86	3	rs1552485	12580283	1	rs622815	234358216	3	rs7618370	167909303	3	rs2700392	123638272	14	rs12435963	97359800
87	5	rs6580054	153548134	17	rs8073072	29350769	13	rs2195696	105389858	11	rs713356	19693582	1	rs2765023	1297065
88	3	rs1552484	12580246	2	rs1508060	73078673	8	rs9657079	49753613	2	rs6546753	72490319	12	rs2596793	80224420
89	15	rs2948905	45145764	2	rs12613736	109060281	13	rs873142	105393371	17	rs1472932	19220666	15	rs289818	63795837
90	17	rs35774871	54585145	3	rs4684104	12484849	5	rs2416309	112572574	10	rs3824820	119791028	15	rs10851731	63922752
91	3	rs2596822	12596844	5	rs6875659	175158653	4	rs13104436	177736812	2	rs4149436	108999786	12	rs1486341	39042063
92	11	rs1446190	25029641	2	rs4894212	177762454	4	rs12641483	177743829	2	rs260705	109571440	12	rs2062758	39045452
93	20	rs2252268	59986469	1	rs12070887	230012316	12	rs10848765	3141495	10	rs7921135	107572964	12	rs7971075	39066418
94	7	rs2350179	136323977	13	rs966557	20749143	20	rs6062808	61730820	11	rs11606527	126367410	1	rs1211184	35888147
95	15	rs2507359	46235831	4	rs2581460	41980120	2	rs2109963	72499725	9	rs894823	80078529	15	rs4411464	63995423
96	4	rs2880666	42120509	4	rs2581441	42011970	4	rs2880666	42120509	17	rs12936583	73304710	12	rs11168978	39044361
97	8	rs1325055	139086954	14	rs7142344	79250144	6	rs1267505	14714195	20	rs186332	62159468	8	rs1866694	62172668
98	13	rs9573349	74688497	5	rs6595029	116655676	7	rs9969217	98891438	8	rs6472030	49679941	15	rs16948162	64950215
99	13	rs4885151	74697856	15	rs397358	45208772	8	rs9297546	116822267	20	rs2426552	53757603	15	rs11632653	94090964
100	1	rs12035171	76490088	17	rs35774871	54585145	17	rs8066682	29288195	2	rs17627058	177770595	15	rs17738087	26905021
101	3	rs4855693	108828469	11	rs10766575	19639563	6	rs1325421	105891508	6	rs2180052	170589989	2	rs6542787	109556365
102	4	rs4698090	13625902	7	rs10257477	107704688	3	rs6810130	25898495	17	rs35774871	54585145	10	rs10763643	28389820
103	2	rs17627058	177770595	20	rs6023367	53191911	3	rs6777996	148966687	22	rs6000229	36686159	12	rs7398833	111786892
104	2	rs17626597	177744731	21	rs2823623	17535201	1	rs622815	234358216	5	rs17138131	100983160	15	rs2414827	63956071
105	3	rs4855577	108788170	8	rs4507728	10851455	3	rs16855950	144491347	20	rs554362	902002	1	rs635561	47211670
106	5	rs6875659	175158653	8	rs7836720	10853837	4	rs1032942	117148896	3	rs7627605	12399270	11	rs11606527	126367410
107	2	rs1355845	177710924	10	rs10884156	107261284	18	rs3934439	67603980	17	rs8066682	29288195	12	rs11053877	10754656
108	2	rs6754888	53181448	17	rs8079412	29277114	13	rs9573349	74688497	9	rs6560084	90998377	10	rs4917747	95102202
109	8	rs4507728	10851455	20	rs2426553	53757694	13	rs4885151	74697856	7	rs10257477	107704688	10	rs11187389	95102659
110	1	rs1146607	76240768	21	rs2827756	24238041	15	rs2507359	46235831	7	rs7796657	31037128	14	rs716957	99476306
111	4	rs2581460	41980120	20	rs6014081	53223330	1	rs236307	94082917	2	rs653220	72707874	10	rs2154255	90942967
112	4	rs2581441	42011970	5	rs2416472	117005946	4	rs2171083	177628992	1	rs7537369	173545264	10	rs878267	95110026
113	2	rs7558686	72578789	18	rs11662947	67813860	13	rs1890882	47971698	12	rs711159	80108416	15	rs2228511	63954029
114	3	rs2454422	12603900	6	rs3997520	44551487	2	rs6744758	73075080	1	rs1722780	201286318	15	rs1448485	28282741
115	9	rs10962612	16804167	1	rs2642966	247180121	17	rs8078633	58573865	9	rs7045927	2133712	6	rs196698	80149183
116	1	rs10127540	185685544	13	rs9573349	74688497	3	rs4398395	25896591	22	rs12159761	39272641	2	rs4665827	26389999
117	17	rs8073072	29350769	13	rs4885151	74697856	17	rs1197062	58641118	18	rs898487	73499886	2	rs11123719	109586371
118	15	rs11633266	60862344	8	rs7006789	66935288	15	rs6494466	64508763	5	rs6894394	100984898	15	rs2130109	94089922
119	3	rs6445860	57209197	3	rs1552484	12580246	1	rs6703288	116966963	8	rs6472036	49692195	20	rs293570	31105023
120	2	rs975612	72389334	10	rs7081043	107418068	3	rs1811510	5775231	17	rs8079412	29277114	1	rs867936	36122610
121	20	rs967377	53222217	18	rs4891384	67624554	15	rs2739804	25494501	2	rs6435015	154882274	1	rs6697778	36126659
122	3	rs1472493	65639657	9	rs10962612	16804167	15	rs2739811	25509756	3	rs1288980	71105863	15	rs3794609	28229255
123	3	rs7636082	108841798	4	rs2880666	42120509	2	rs7559131	72518970	2	rs7567833	3691548	10	rs4749305	28391596
124	4	rs1013300	13595559	3	rs116002	12578104	3	rs9880362	71081585	5	rs371616	116974060	12	rs7297186	111778178
125	18	rs11662947	67813860	3	rs1552485	12580283	2	rs7558686	72578789	2	rs951954	110459505	7	rs2189966	28172066
126	8	rs7825690	10858257	4	rs7689609	72083374	3	rs7653802	25767302	7	rs6463079	41988488	2	rs7572169	216268444
127	1	rs10799574	224625548	4	rs1015090	13661790	11	rs757080	60842234	1	rs6656675	215277616	11	rs2000743	101069234
128	2	rs2203679	72688538	3	rs1472493	65639657	14	rs7152744	57735954	9	rs12379024	12717405	6	rs9356632	170589803
129	16	rs4889490	30823047	15	rs6494466	64508763	8	rs2125953	2978749	22	rs4429562	42892596	15	rs4984295	63792023
130	14	rs10145149	79242780	17	rs8066682	29288195	4	rs7662047	103091730	6	rs2493239	156801876	1	rs6670747	168813046
131	21	rs2837956	42479516	1	rs12074150	173616907	20	rs554362	902002	11	rs7111814	72935825	2	rs632876	216572452
132	1	rs12070887	230012316	16	rs9929482	17472691	21	rs2823893	17949053	11	rs10766573	19609944	10	rs7091054	95018444
133	20	rs2426553	53757694	5	rs10078247	117520174	11	rs10741584	12383869	7	rs4722760	28172183	2	rs11126435	74789700
134	8	rs7836720	10853837	15	rs2507359	46235831	4	rs4353849	5638652	5	rs7448783	37734363	6	rs9388989	132697582
135	8	rs4841401	10489592	4	rs4698398	13683408	9	rs700085	125870466	2	rs16859382	219693856	3	rs7630522	107153088
136	12	rs1790116	123618544	17	rs2586046	55956425	2	rs11123717	109526138	6	rs3935973	153924581	2	rs7421057	13743975
137	5	rs10041728	121136981	22	rs910360	46502305	10	rs10903930	3058375	1	rs4971066	155105882	3	rs1586861	139058496
138	20	rs554362	902002	7	rs2350179	136323977	7	rs7795940	31053159	2	rs430583	17663441	3	rs1282401	107307266
139	22	rs12159761	39272641	7	rs7457671	135833706	4	rs12501307	13540518	15	rs1426210	26840998	2	rs1155886	108392670
140	9	rs6560084	90998377	9	rs6560084	90998377	4	rs2062588	169772342	13	rs1333758	101897883	3	rs609642	107282449
141	15	rs1448484	28283441	9	rs10868789	91101832	17	rs12936583	73304710	10	rs7071808	27198118	2	rs1992062	126078734
142	11	rs1446164	25086509	17	rs8078633	58573865	4	rs1995083	177679642	10	rs7904960	111151825	2	rs13021679	216276375
143	3	rs1811510	5775231	20	rs554362	902002	17	rs11077787	73343344	8	rs2631896	21124021	2	rs12613021	177822624
144	8	rs10108139	134867626	6	rs1455739	126631789	17	rs9900586	73343927	9	rs11795031	16786930	3	rs513007	107238607
145	3	rs2442804	12615580	8	rs1835265	107123090	14	rs1889720	57760938	4	rs4398517	86027960	15	rs8042680	91521337
146	5	rs7732591	142125177	2	rs1981612	199235664	22	rs12159761	39272641	5	rs7446144	117661961	1	rs2419382	168807702
147	6	rs1455739	126631789	1	rs10799574	224625548	11	rs11040924	6590995	10	rs11199974	123214477	7	rs4722760	28172183
148	13	rs773354	105390934	10	rs11187296	94911072	3	rs2932015	25755713	10	rs11012989	22708907	7	rs2893312	28170403
149	4	rs1015090	13661790	3	rs1811510	5775231	6	rs9444130	84716596	15	rs2467857	45709931	16	rs11648965	86084146
150	16	rs9929482	17472691	8	rs12677218	82036542	3	rs7615013	167908029	4	rs10433709	42050768	15	rs7173437	64100792
151	10	rs7081043	107418068	1	rs6696146	229984940	17	rs11655927	58828402	10	rs1891678	77126174	15	rs2053593	64118863
152	3	rs10933976	108868151	1	rs6698938	229985356	17	rs7501556	58833214	2	rs4670276	39698907	20	rs6112672	2046772
153	20	rs6062808	61730820	20	rs2426552	53757603	17	rs7211703	58846364	7	rs7795940	31053159	2	rs7604404	173308318
154	10	rs11190730	102621414	22	rs12159761	39272641	15	rs1679012	42528676	4	rs7678723	154569972	12	rs9783424	80188841
155	21	rs2823623	17535201	16	rs4787645	30457350	2	rs10176044	72652484	2	rs260700	109567925	12	rs7956796	80316098
156	5	rs35407	33946571	12	rs10848765	3141495	10	rs1314014	31565621	10	rs2615876	117665860	20	rs1418043	1989659
157	3	rs4684859	12498401	1	rs12087334	116887455	8	rs2631896	21124021	11	rs879488	35073802	4	rs12696756	72400242
158	14	rs17834032	59827306	20	rs6062808	61730820	11	rs10766575	19639563	2	rs1881244	73645089	2	rs1437787	216318237
159	20	rs6023367	53191911	1	rs10127540	185685544	16	rs7184692	67180171	1	rs3027041	159181560	12	rs10875944	39040252
160	17	rs8079412	29277114	9	rs7868374	21931609	4	rs11559290	159601676	10	rs12248406	22319508	12	rs10875945	39040273
161	1	rs12087334	116887455	3	rs11130791	60874077	1	rs615173	64344019	7	rs10242019	101527827	15	rs8031089	52528166
162	16	rs11639514	65669114	12	rs4759415	123743674	4	rs1047626	42003671	4	rs4558866	86021602	9	rs4877454	91200013
163	9	rs10868789	91101832	5	rs7732591	142125177	17	rs2034721	53894516	15	rs1145073	45705571	1	rs6668101	36099200
164	1	rs622815	234358216	4	rs6554227	52984391	10	rs9988744	21509205	3	rs4135304	12394601	10	rs4935501	55935850
165	17	rs8078633	58573865	20	rs6061779	59981067	17	rs6505057	54499579	2	rs1876716	235252788	16	rs12597819	82893311
166	4	rs6554227	52984391	15	rs2948905	45145764	9	rs4977826	23127562	15	rs2719923	25460966	2	rs1063588	74690378
167	9	rs12346334	2906334	15	rs12913832	28365618	9	rs2188126	21933125	9	rs10815118	501433	2	rs10187056	126172076
168	10	rs1891473	16903080	17	rs12939947	19204531	10	rs161272	31745639	17	rs8064916	41703554	15	rs6494413	63856642
169	13	rs966557	20749143	17	rs1472932	19220666	15	rs2719923	25460966	14	rs11851131	90489298	15	rs12593770	64775002
170	1	rs11184902	106972222	12	rs711159	80108416	5	rs2416472	117005946	15	rs8042680	91521337	20	rs8183670	1958428
171	15	rs12913832	28365618	18	rs1369290	67691520	1	rs6696146	229984940	3	rs11915092	71087481	15	rs8032157	64480888
172	1	rs11264110	35636227	2	rs2203679	72688538	1	rs6698938	229985356	2	rs13006022	117806160	1	rs7532074	36205734
173	12	rs1727315	123638930	8	rs10956940	96172490	20	rs2426552	53757603	14	rs242764	90077209	13	rs943773	27581534
174	12	rs1716167	123651162	5	rs4958701	153531977	6	rs9689446	134461443	21	rs238975	17607482	10	rs2298158	95109737
175	12	rs1716168	123651966	3	rs4855693	108828469	17	rs9900686	29336337	3	rs17027638	3197918	2	rs12328873	126224987
176	1	rs2420378	169569918	2	rs16859382	219693856	14	rs3825663	90429749	2	rs1155886	108392670	2	rs12467777	104782322
177	14	rs1061629	77926011	3	rs2648312	12547147	5	rs2973133	119786253	10	rs17121852	108751846	2	rs1250253	216313693
178	3	rs11130791	60874077	7	rs1167827	75163169	13	rs1014053	104039222	1	rs17163963	116098091	6	rs4593388	159340868
179	3	rs4855697	108867128	4	rs6554330	53092159	7	rs7794503	31048898	9	rs10481557	15604746	2	rs1436303	126159025
180	10	rs4917444	107295182	15	rs1679012	42528676	17	rs9911793	53888372	3	rs6799522	122759622	2	rs11691947	74920823
181	22	rs1005680	34290235	5	rs261532	138949362	17	rs4627425	53890271	14	rs1951117	60782214	2	rs6745226	26493597
182	8	rs12677218	82036542	7	rs10249419	117381806	17	rs7223820	17271118	4	rs7656300	154569891	18	rs8097206	38024931
183	8	rs6980856	10938260	17	rs6505057	54499579	12	rs11115457	83235221	1	rs11800990	185885255	8	rs6473900	54912990
184	17	rs6505057	54499579	10	rs11187300	94920291	10	rs11253684	15943346	5	rs10075648	80755211	19	rs12459157	57571968
185	9	rs10992623	95830648	18	rs1381197	67793454	13	rs7325962	49067103	20	rs2903015	57165395	6	rs4707773	93683906
186	4	rs7662047	103091730	18	rs4891381	67595449	12	rs4759415	123743674	8	rs6471286	92580131	9	rs4262391	91189708
187	14	rs12434775	69524809	3	rs4855577	108788170	12	rs10466960	83249247	18	rs2421643	30335775	2	rs12162334	26404510
188	14	rs12431846	69524883	16	rs12446160	48358368	16	rs1641882	12482789	17	rs2567862	3612762	20	rs4814966	2074922
189	14	rs12435594	69555866	8	rs10108139	134867626	17	rs897934	71944404	9	rs10985915	126018715	2	rs12469087	177642821
190	8	rs1552314	93104805	16	rs889548	31137712	17	rs2052074	59161646	6	rs6901736	5867862	2	rs12613761	104756114
191	7	rs273945	137611566	8	rs2514827	109013948	6	rs3734548	136508399	17	rs4789182	73374945	22	rs5758756	42884997
192	8	rs323369	30725716	20	rs6014106	53264919	2	rs2203679	72688538	11	rs647975	118038741	9	rs4877455	91200373
193	8	rs323375	30731171	13	rs773354	105390934	11	rs10734193	12397634	8	rs2357663	66947940	10	rs1871063	78899404
194	17	rs8066682	29288195	17	rs4789182	73374945	8	rs6601550	10888425	2	rs2356364	8804292	16	rs6497455	20283920
195	3	rs2648312	12547147	13	rs1572510	105381134	3	rs11130791	60874077	1	rs7536495	210182826	1	rs4971066	155105882
196	4	rs6854931	6777164	4	rs7662047	103091730	17	rs4789182	73374945	7	rs2240384	99027044	5	rs969528	10811605
197	20	rs2426552	53757603	3	rs7624647	96880241	9	rs894823	80078529	2	rs1466217	123232110	16	rs17616300	76170881
198	7	rs6970266	112339642	4	rs1827950	117098482	2	rs1508060	73078673	5	rs4975578	1019814	7	rs4722751	28065278
199	5	rs35389	33954880	6	rs3935974	153924566	4	rs2868756	84081729	13	rs12100282	33453449	2	rs11695198	216566444
200	2	rs1866134	177715500	6	rs4598087	153924868	1	rs10494235	120520715	10	rs10794983	3043018	16	rs6497456	20284032
201	2	rs951954	110459505	16	rs865670	9740540	5	rs261532	138949362	1	rs17107767	53517997	1	rs12566425	234240465
202	1	rs12074150	173616907	2	rs962646	12387260	4	rs1902212	159464732	6	rs6906671	14564268	2	rs9287954	173307573
203	2	rs16859382	219693856	4	rs7656300	154569891	11	rs614394	69419268	5	rs6556222	175177421	5	rs10066923	145870080
204	4	rs7656300	154569891	4	rs7678723	154569972	9	rs10992623	95830648	5	rs2133766	36278890	5	rs10037956	75818829
205	4	rs7678723	154569972	10	rs1891473	16903080	2	rs975612	72389334	15	rs958772	94087751	15	rs4778221	28231279
206	18	rs1381197	67793454	18	rs898487	73499886	10	rs7894459	31611256	7	rs6969440	98829678	20	rs6106161	2047179
207	2	rs260690	109579738	15	rs6495002	72652779	8	rs999450	81896336	1	rs12407257	234305176	20	rs1883941	19222702
208	5	rs6595029	116655676	15	rs1456235	42149472	4	rs13104118	117116822	17	rs4789193	73404796	1	rs11263842	36404949
209	10	rs11187296	94911072	2	rs951954	110459505	4	rs2174668	117118183	12	rs838507	125159672	3	rs746546	108458283
210	18	rs4891384	67624554	5	rs10041728	121136981	14	rs9323304	57712482	1	rs1930897	229921264	1	rs11264110	35636227
211	10	rs1419138	119731281	2	rs7558686	72578789	5	rs1871332	101019725	15	rs8034447	43014165	20	rs6112263	19212092
212	4	rs4698398	13683408	7	rs6970266	112339642	13	rs9534613	47943829	6	rs7765971	135621172	5	rs4431367	167100512
213	5	rs2879382	142079282	5	rs35389	33954880	20	rs6023367	53191911	10	rs10882231	95178044	12	rs7972327	33303610
214	14	rs12889773	59888723	8	rs7825690	10858257	18	rs12458220	10648544	20	rs6059199	31840411	2	rs6741779	126145899
215	12	rs10848765	3141495	7	rs834766	135845437	16	rs6500692	5553986	6	rs7746642	136506199	2	rs17627058	177770595
216	2	rs2165021	145715873	2	rs3813227	73651967	4	rs6554227	52984391	3	rs1806558	96675504	5	rs10079337	145881791
217	1	rs2518564	159062436	10	rs6583859	94893473	7	rs6970266	112339642	6	rs9479659	153928518	15	rs4776028	52541796
218	7	rs7795940	31053159	17	rs4789189	73397985	10	rs2615876	117665860	1	rs7522526	37884291	2	rs10200381	126168988
219	14	rs11622889	69610478	17	rs4789193	73404796	3	rs4333087	86665408	10	rs7069005	32088412	2	rs1898213	126174341
220	7	rs6943920	99008415	2	rs7585004	73666645	4	rs4588482	80033504	12	rs991532	14764750	8	rs11778591	12720349
221	21	rs12329755	42596837	21	rs12329755	42596837	6	rs1267496	14716017	14	rs10147883	106098346	8	rs11997954	54899849
222	5	rs4958701	153531977	17	rs7501702	19293727	13	rs1408928	75980470	2	rs828269	26970011	5	rs2962330	10481725
223	14	rs11158795	69665135	4	rs6828632	53091752	3	rs7340591	144473747	2	rs10495652	17139289	3	rs329925	107382402
224	6	rs794672	95458317	1	rs7537369	173545264	13	rs7998555	47829134	16	rs16951604	52848468	8	rs2956750	12741535
225	15	rs2463384	46236244	3	rs7627605	12399270	7	rs10257477	107704688	20	rs995636	7008824	12	rs7485642	53391501
226	5	rs2416309	112572574	9	rs12346334	2906334	2	rs7567833	3691548	15	rs10468150	94070630	12	rs4825	53434105
227	7	rs2905459	19096929	5	rs35407	33946571	13	rs1999884	106280602	15	rs11636327	64379865	2	rs10205768	137300091
228	5	rs6895527	100978551	7	rs6943920	99008415	20	rs1926062	54795923	1	rs6598891	27937456	2	rs16824472	154848088
229	5	rs6894394	100984898	7	rs834778	135853343	8	rs4739794	82052230	1	rs2268157	201268034	16	rs10863204	86084355
230	15	rs1679012	42528676	8	rs10113566	64636629	10	rs4918900	116090503	9	rs4475596	26571412	15	rs4778232	28281765
231	7	rs429	19106505	2	rs12998167	17516720	2	rs10929508	8080775	21	rs8128279	43369059	2	rs925140	17362690
232	9	rs1746810	9741324	10	rs2615876	117665860	8	rs1552314	93104805	14	rs8004280	60780429	1	rs11204849	151538412
233	16	rs11150604	31037020	20	rs747949	60964122	17	rs2960070	53842322	11	rs4937645	131519083	2	rs9309112	44169889
234	10	rs2615876	117665860	7	rs10255169	146018520	17	rs2960067	53846348	14	rs1982014	32247363	10	rs1339824	94850525
235	5	rs778817	152968894	7	rs6955490	98974588	6	rs1267502	14714960	10	rs4083576	111150638	20	rs6137153	2132121
236	5	rs778825	152976325	6	rs9321552	136481612	4	rs1390738	79481578	9	rs7037627	140644759	1	rs2993410	47212009
237	1	rs2220128	185735913	6	rs3823159	136482727	2	rs6710083	192772592	10	rs7917391	111224980	8	rs3912537	62192029
238	11	rs7105884	123265842	18	rs11876398	67726975	21	rs2823892	17948888	1	rs10918342	161950451	6	rs9322523	155741637
239	6	rs1267505	14714195	5	rs7446144	117661961	22	rs9607685	40479811	15	rs11073964	91543761	15	rs1153858	45652703
240	5	rs2624513	116804574	7	rs7795940	31053159	8	rs7838301	139506232	17	rs12453270	48036039	16	rs8063850	10991621
241	4	rs6554330	53092159	9	rs12347078	344508	7	rs6957987	98898149	12	rs784894	53817956	4	rs6534999	135093116
242	10	rs1986420	119756846	5	rs4958359	153531915	17	rs1197089	58613191	11	rs11222601	131277365	8	rs3844335	62193892
243	1	rs12135904	24568804	22	rs732381	40051166	22	rs7292014	46502723	7	rs7784765	107763268	2	rs3113502	216577232
244	11	rs2403995	25073294	2	rs11124634	38338031	2	rs4643526	61184651	1	rs17163969	116101547	10	rs17108282	94971442
245	11	rs1867754	25078894	9	rs12345892	518103	5	rs6880706	117649475	14	rs698028	62120575	14	rs12590723	97357702
246	5	rs9687580	179580169	6	rs1267505	14714195	7	rs12666252	131839851	2	rs13021679	216276375	2	rs7563222	17378519
247	4	rs1877288	184189457	1	rs12068752	15286096	2	rs3813227	73651967	21	rs12329755	42596837	7	rs10242019	101527827
248	18	rs898487	73499886	3	rs6551072	26245585	16	rs10775349	4079823	6	rs6912205	17460551	2	rs12710631	17373824
249	7	rs10257477	107704688	3	rs11928334	26256357	4	rs6554330	53092159	1	rs2271762	169347545	1	rs617673	36395115
250	15	rs2507363	46242198	12	rs838507	125159672	10	rs9919496	107985725	1	rs10218693	229920913	2	rs11889984	177633313
251	9	rs7868374	21931609	21	rs376350	42714288	22	rs5749598	33683442	1	rs7539297	229917978	4	rs10446826	178117437
252	1	rs9427089	154534766	1	rs12130132	154880386	15	rs2463384	46236244	12	rs2456972	56442728	20	rs6136898	2047818
253	5	rs4958359	153531915	16	rs11639514	65669114	20	rs995636	7008824	4	rs9996479	53029772	9	rs4977421	20341734
254	8	rs869092	123587077	3	rs6437783	108172817	13	rs4133440	75994708	1	rs2175591	234635790	17	rs2472708	18917237
255	2	rs13418503	205117464	1	rs12035171	76490088	10	rs3123687	31529261	2	rs12233084	108740879	2	rs6435015	154882274
256	9	rs894823	80078529	20	rs168525	58937346	3	rs4317058	139863001	12	rs3782414	55366303	2	rs12998167	17516720
257	2	rs4894212	177762454	3	rs6793627	189044299	1	rs4074436	154531910	8	rs7828416	116670428	10	rs1927464	94877164
258	9	rs12347078	344508	8	rs1552314	93104805	20	rs6064202	53913170	7	rs6463182	43357543	10	rs10882147	94877718
259	6	rs7747134	105909487	2	rs4670985	40140529	20	rs2206898	53937282	1	rs4653963	228654195	20	rs1418029	2060151
260	18	rs1369290	67691520	7	rs2905459	19096929	2	rs7585004	73666645	14	rs17097772	99216711	6	rs2485846	93671843
261	20	rs6061779	59981067	2	rs1441165	214009831	12	rs378943	50393372	10	rs10882168	94929434	6	rs2485847	93672239
262	18	rs11876398	67726975	10	rs4918900	116090503	17	rs2593595	41056245	11	rs4457714	101409786	1	rs10782744	81455877
263	11	rs10833134	19627527	5	rs2879382	142079282	8	rs17840659	111419529	1	rs1502596	189580085	5	rs11134467	167101161
264	15	rs11636327	64379865	3	rs2280390	186293820	18	rs12604181	5409208	15	rs6495002	72652779	4	rs11723785	178136407
265	2	rs6730157	135907088	3	rs7636082	108841798	3	rs710493	188694749	9	rs3123511	140644310	10	rs2758960	78092209
266	8	rs1835265	107123090	2	rs1881244	73645089	20	rs6058022	30109829	8	rs12334538	27344360	2	rs12476308	109544191
267	3	rs1357245	27186602	6	rs9479659	153928518	20	rs11906851	30154237	2	rs260711	109557099	20	rs6106042	19220328
268	2	rs10208358	9554255	2	rs12471787	86566701	5	rs871722	17437494	1	rs12073601	173692447	2	rs17012583	126191863
269	1	rs11265198	159420307	1	rs9427089	154534766	14	rs11851131	90489298	1	rs12085319	11029478	17	rs8066264	70379197
270	7	rs10255169	146018520	14	rs242764	90077209	7	rs2905459	19096929	4	rs35632782	98411916	1	rs11163183	81478037
271	22	rs6008822	46827038	18	rs3934439	67603980	8	rs17297109	122569433	6	rs9321552	136481612	5	rs1992906	173182811
272	5	rs610722	4912310	5	rs6895527	100978551	12	rs7964839	85637162	15	rs8030587	42981806	1	rs4951535	211720965
273	1	rs17505819	185740656	5	rs6894394	100984898	9	rs6475722	23262705	16	rs11076556	51155043	2	rs670311	216568162
274	17	rs9909962	51515234	4	rs2868756	84081729	1	rs2816949	199997778	1	rs342780	229318518	5	rs11950863	167099985
275	2	rs6716426	109314378	22	rs4821145	33767245	18	rs1877415	46049257	1	rs6541152	220757505	10	rs10882226	95136246
276	8	rs1697624	16668222	17	rs9909962	51515234	22	rs6001728	40434757	6	rs16901337	170654263	1	rs2074676	36027711
277	7	rs10256776	19071781	22	rs5996421	23288277	6	rs303016	25139464	1	rs12733037	169441299	15	rs7165923	28208434
278	19	rs344816	45825626	2	rs260690	109579738	7	rs7796657	31037128	9	rs156770	76249096	14	rs10149171	97243961
279	22	rs5995756	40000313	9	rs9410301	91648991	17	rs7219775	29297595	19	rs8113339	42395970	14	rs10145396	97255679
280	18	rs4891381	67595449	8	rs7819412	11045161	9	rs10810130	14304973	9	rs10119969	81539577	15	rs12442147	28292178
281	7	rs7457671	135833706	9	rs9285048	91644665	3	rs2869782	117084425	2	rs11695198	216566444	15	rs2467864	45641098
282	3	rs1402980	27123670	4	rs10805068	74622287	8	rs16880715	111455605	15	rs12595616	91563513	15	rs1145091	45649996
283	3	rs1402975	27125652	4	rs1877288	184189457	21	rs2823676	17611773	12	rs11830700	125442831	2	rs16865565	6870699
284	6	rs2500090	14787728	7	rs1851426	99382936	7	rs12706259	119410445	5	rs402959	132107051	11	rs551632	100856955
285	2	rs10497191	158667217	7	rs429	19106505	7	rs1916859	119443656	1	rs4659247	120425404	2	rs7595535	216606809
286	2	rs4670985	40140529	9	rs10992623	95830648	7	rs9640791	119447208	2	rs6731071	26926691	1	rs659215	35843029
287	6	rs3823159	136482727	6	rs1267502	14714960	7	rs1581504	119458674	18	rs16958339	51978349	10	rs1561675	55949390
288	7	rs2240384	99027044	9	rs894823	80078529	7	rs6949406	119532359	1	rs9332647	169492100	15	rs7182567	79045054
289	6	rs1378579	126655243	5	rs17138131	100983160	18	rs12957935	67685702	18	rs1369291	67710587	14	rs8005791	97203051
290	7	rs1851426	99382936	4	rs1047626	42003671	17	rs4789188	73397871	11	rs7951580	84188490	1	rs819976	1421531
291	8	rs9329232	10863154	2	rs10497191	158667217	4	rs6830224	21865039	7	rs11761595	131846030	12	rs1362006	111742222
292	7	rs1167827	75163169	13	rs9519977	106835388	15	rs2507363	46242198	4	rs2171083	177628992	1	rs4652895	36316571
293	5	rs3111652	53690669	4	rs12501307	13540518	2	rs2356364	8804292	3	rs9310962	31295095	1	rs12075713	35776603
294	8	rs11785772	103076379	12	rs1486341	39042063	2	rs4670985	40140529	11	rs3802894	84159545	2	rs1347694	216283558
295	16	rs8043824	79847142	12	rs2062758	39045452	18	rs10871774	57638330	16	rs7500616	31947241	1	rs2175591	234635790
296	13	rs1572510	105381134	12	rs7971075	39066418	5	rs6595029	116655676	11	rs947784	62238664	17	rs4791868	9698244
297	14	rs8004616	32123326	9	rs1746810	9741324	13	rs9530435	75993887	17	rs3785864	59304612	7	rs12539310	101526779
298	22	rs732381	40051166	15	rs676281	34260170	2	rs11126559	26761490	12	rs2808356	80060598	8	rs7838420	62179139
299	2	rs1441165	214009831	8	rs2125953	2978749	2	rs11124634	38338031	3	rs7624647	96880241	2	rs4894212	177762454
300	14	rs242764	90077209	17	rs12936583	73304710	22	rs1056484	32908738	4	rs12696756	72400242	6	rs9460164	170734198
301	1	rs10927462	14880825	15	rs11636327	64379865	8	rs16877505	30761618	12	rs4394882	22154008	1	rs716924	36424338
302	1	rs12130132	154880386	2	rs12465802	136381348	9	rs1227453	23173752	4	rs11937574	86006201	2	rs6758766	177630608
303	7	rs7794503	31048898	3	rs1392695	96886192	3	rs1288980	71105863	1	rs12128544	196557329	4	rs9991725	21647930
304	3	rs6551072	26245585	3	rs10937377	188638678	5	rs2914585	121426122	2	rs921138	143299285	2	rs6751451	154731306
305	3	rs11928334	26256357	17	rs3826417	59299975	17	rs7212788	51516940	17	rs1003395	54696232	2	rs6730144	17488780
306	10	rs1891678	77126174	7	rs3094537	109554669	12	rs12300038	83250063	1	rs4515738	196540893	10	rs2758988	78088071
307	10	rs4083576	111150638	15	rs2463384	46236244	2	rs11680872	192830249	1	rs6020	169519112	20	rs237655	59523840
308	10	rs7904960	111151825	4	rs6843588	169899960	13	rs966557	20749143	8	rs4872731	46936840	4	rs7437388	21650368
309	15	rs6495002	72652779	6	rs6900027	10652350	1	rs2220128	185735913	6	rs7747134	105909487	11	rs590616	100848475
310	8	rs12334538	27344360	19	rs740683	3533803	12	rs1790116	123618544	12	rs12827534	3100933	7	rs1858892	113282616
311	19	rs717225	42393286	14	rs11158795	69665135	14	rs7143805	57725602	8	rs11250131	11251175	13	rs7333936	88393877
312	20	rs6014081	53223330	11	rs1784786	111486043	17	rs12602961	54430959	4	rs7659548	64612528	12	rs933307	111735537
313	4	rs2868756	84081729	8	rs2357663	66947940	15	rs10152864	39610324	6	rs1494160	125784792	10	rs12416652	78108946
314	17	rs12939947	19204531	11	rs1446190	25029641	15	rs8041744	39610666	15	rs12442144	93586217	14	rs1243634	21042217
315	17	rs1472932	19220666	11	rs10833134	19627527	8	rs2736306	11239762	1	rs4244638	50709557	2	rs877688	17474178
316	22	rs7292014	46502723	7	rs10256776	19071781	6	rs7741046	135614702	15	rs2467873	45720715	15	rs11072800	79045857
317	17	rs4789189	73397985	2	rs4848498	118962928	3	rs1392695	96886192	7	rs1404104	1243731	2	rs1521652	213028129
318	17	rs4789193	73404796	5	rs3111652	53690669	17	rs2033607	73367288	10	rs12782126	3036072	13	rs9557593	88400374
319	10	rs6583859	94893473	9	rs156770	76249096	17	rs6501786	73378775	10	rs3123687	31529261	1	rs6671448	168807955
320	17	rs7501702	19293727	1	rs11264110	35636227	8	rs7006789	66935288	4	rs2083290	154550725	2	rs6723119	44187204
321	6	rs9321552	136481612	7	rs12539296	79871742	7	rs10954359	131815118	21	rs13048069	25663456	2	rs6546909	74746322
322	2	rs11126559	26761490	7	rs13243329	79872721	10	rs201113	11048264	8	rs10866884	47046132	10	rs12774626	95003939
323	10	rs11187300	94920291	7	rs17174710	79874349	6	rs209814	11951861	2	rs7605137	150092739	2	rs6723913	154814006
324	8	rs2125953	2978749	4	rs13104436	177736812	4	rs6854931	6777164	1	rs9326136	44390392	16	rs12922283	20321308
325	4	rs1047626	42003671	4	rs12641483	177743829	7	rs7794236	119335571	12	rs10466791	21170413	2	rs2719970	211683457
326	2	rs12233084	108740879	8	rs6601549	10888135	4	rs6447132	42134066	17	rs6504202	62185903	12	rs2251055	55376736
327	16	rs8049040	71472704	3	rs6810130	25898495	4	rs7664565	42135019	21	rs7283926	42418996	2	rs4851670	104774239
328	8	rs297559	96169007	1	rs12067308	82965883	4	rs286461	79975821	1	rs11263842	36404949	15	rs1719247	45620985
329	9	rs156770	76249096	1	rs342780	229318518	3	rs10049362	108861404	15	rs2573582	100564648	11	rs2458640	78035856
330	8	rs2357663	66947940	6	rs9501951	3217822	14	rs10135064	57668859	8	rs11136217	47493260	2	rs363612	74911073
331	2	rs11124634	38338031	7	rs6463079	41988488	4	rs2622351	79981840	18	rs8097206	38024931	9	rs3927536	16787670
332	1	rs814875	76109573	15	rs11633266	60862344	4	rs2660319	42010884	16	rs7191119	22128792	5	rs6580054	153548134
333	5	rs6556114	173571677	7	rs2240384	99027044	3	rs9878022	1143424	10	rs2663048	50127945	8	rs3931218	73860145
334	17	rs6502592	17299591	17	rs9900686	29336337	6	rs4397239	153915929	12	rs2471514	88550107	2	rs260603	109594034
335	8	rs6990176	68838161	6	rs2747703	71195442	8	rs7005973	51033423	1	rs150914	8015436	13	rs958674	63390480
336	5	rs1389935	116595136	17	rs2593595	41056245	1	rs17505819	185740656	22	rs738276	43510219	2	rs7561219	126266370
337	7	rs6955490	98974588	6	rs1378579	126655243	11	rs10833152	19690827	16	rs1050847	87443734	19	rs3848521	57572713
338	2	rs12465802	136381348	3	rs7618370	167909303	10	rs4598565	3031204	1	rs11264275	154825270	5	rs2967950	10481521
339	5	rs1443888	89468151	11	rs713356	19693582	10	rs4506536	3031361	7	rs12705876	113102172	2	rs1250233	216307103
340	4	rs4398517	86027960	2	rs2516276	38336145	10	rs4881046	3033127	12	rs10466960	83249247	18	rs3924516	10218769
341	4	rs4527465	86029339	2	rs6730157	135907088	17	rs6504202	62185903	2	rs260709	109556667	10	rs4491123	4954952
342	13	rs9548318	38931144	1	rs11800990	185885255	6	rs7765971	135621172	13	rs9315015	31078511	1	rs10489276	172862939
343	9	rs7863447	14155418	1	rs1555494	185886151	3	rs1444812	122756601	6	rs197904	95594274	1	rs6699678	172863101
344	3	rs17798175	67032596	2	rs10165834	3689705	7	rs10239811	146501346	14	rs10145149	79242780	1	rs963879	36298348
345	14	rs11624990	77943616	8	rs16887724	116761660	20	rs214815	2298616	4	rs4273429	92696668	2	rs1348588	154731612
346	8	rs10113566	64636629	8	rs7840291	116762150	1	rs12135904	24568804	6	rs10484269	13201963	2	rs1348587	154731793
347	5	rs692713	176253435	8	rs869092	123587077	10	rs709616	48631327	13	rs7322907	20759812	12	rs10849949	111893537
348	3	rs653465	27343644	17	rs7215506	29360004	4	rs10805319	13657500	8	rs2911691	30607588	12	rs1029388	111926901
349	16	rs7501229	74130605	4	rs1351557	53110665	11	rs568789	84146142	8	rs4590452	47416228	4	rs2406625	153056573
350	4	rs1827950	117098482	4	rs4865095	53116842	20	rs6014106	53264919	10	rs2578070	65817845	4	rs1026523	21655717
351	2	rs7567833	3691548	19	rs717225	42393286	15	rs11636327	64379865	10	rs11012928	22566524	7	rs10227516	101549606
352	15	rs2463383	46236198	3	rs1806558	96675504	1	rs10127540	185685544	1	rs16857272	232604130	5	rs1669748	4921390
353	21	rs376350	42714288	17	rs7219775	29297595	7	rs1012347	125388062	1	rs994278	240472745	15	rs921541	74160103
354	1	rs3924208	235130526	16	rs41530451	82048749	8	rs2446620	21124700	12	rs1601668	18935494	15	rs7163903	94065416
355	10	rs951585	116681477	1	rs11265198	159420307	8	rs10113566	64636629	14	rs7151673	29362819	20	rs6106280	2124124
356	11	rs10767297	25032780	5	rs6556222	175177421	5	rs4133470	59818246	13	rs7993976	97668140	1	rs12045522	234231429
357	11	rs7125834	25032953	1	rs2518564	159062436	17	rs6607306	36213829	11	rs7117590	47005633	2	rs6746170	44228381
358	11	rs7113541	25067892	4	rs6854931	6777164	1	rs11265198	159420307	13	rs12876646	26153447	2	rs6746182	44228398
359	20	rs2024965	55232842	10	rs10882168	94929434	15	rs557225	34272314	17	rs2960070	53842322	2	rs10929887	13862728
360	3	rs6799522	122759622	10	rs11187308	94932517	1	rs9633404	247946383	10	rs12245844	34919910	7	rs6973832	6178931
361	3	rs7624647	96880241	10	rs11187309	94934096	1	rs12074150	173616907	4	rs16871892	21769481	2	rs4849019	126281207
362	6	rs6900027	10652350	10	rs4244304	94936328	22	rs6008822	46827038	12	rs2930788	56586249	11	rs533571	100850202
363	11	rs713356	19693582	11	rs2863147	45085525	19	rs11085023	3571446	5	rs2560308	121480516	13	rs7989659	22619575
364	2	rs1881244	73645089	1	rs1146607	76240768	2	rs3856461	8810012	12	rs4372504	22525353	5	rs10474479	75826154
365	10	rs10785952	92048792	7	rs10953286	98887802	4	rs286465	79978941	8	rs12156104	30607671	2	rs899259	109547048
366	6	rs3935974	153924566	8	rs2631896	21124021	4	rs1455306	79981511	8	rs2380414	68442747	8	rs6997563	139039589
367	6	rs4598087	153924868	6	rs7752055	105960712	4	rs2604832	79982533	1	rs1474925	230207433	1	rs2153024	246212192
368	15	rs8042276	27694075	2	rs1355845	177710924	4	rs6821009	79993822	9	rs1227453	23173752	2	rs4390811	44176225
369	5	rs17138131	100983160	20	rs6027562	58953725	7	rs1851426	99382936	11	rs1894139	90563921	2	rs13034609	13843098
370	6	rs1267502	14714960	5	rs692713	176253435	9	rs7025686	95841562	1	rs534817	185520600	1	rs2131375	172740954
371	1	rs10493578	76490234	2	rs6745480	73840055	14	rs7148230	75677699	8	rs2631921	21077457	5	rs3797299	145873365
372	11	rs2863147	45085525	4	rs4353849	5638652	6	rs9688700	153913895	8	rs4507728	10851455	8	rs12675749	126951097
373	3	rs6437783	108172817	6	rs9444130	84716596	7	rs17174710	79874349	5	rs9647570	167370263	14	rs2332101	24194045
374	8	rs6601549	10888135	5	rs2416309	112572574	1	rs6694222	247941192	13	rs1408928	75980470	1	rs3820276	36317041
375	10	rs7904803	117649124	6	rs2639297	71219057	3	rs2280390	186293820	2	rs4848630	121553965	20	rs6081944	2078823
376	5	rs1366220	153497780	2	rs766285	86567081	17	rs9944529	73281506	10	rs12257691	23456502	16	rs11649653	30918487
377	15	rs11074199	94084984	22	rs2180543	46487528	2	rs951954	110459505	3	rs4630897	156066893	7	rs4729759	101536886
378	17	rs2054846	28507693	5	rs9687580	179580169	4	rs6817183	34498265	15	rs17649077	93586296	7	rs10279763	101546015
379	7	rs2740566	99415405	15	rs1719242	45591913	11	rs10766573	19609944	19	rs8112954	9242786	6	rs2506959	93671674
380	11	rs568789	84146142	15	rs1719239	45594567	12	rs11104692	88360545	3	rs7653802	25767302	17	rs11651686	63393169
381	2	rs260700	109567925	16	rs11861895	88833474	17	rs1003395	54696232	7	rs10234195	13283419	10	rs1419138	119731281
382	14	rs2378899	32097094	2	rs1052162	73829372	4	rs4693573	84099324	13	rs1413982	105376812	15	rs4238390	52585305
383	1	rs6696146	229984940	10	rs7904803	117649124	4	rs2604828	79983945	8	rs11988372	10866242	5	rs10066053	30503974
384	1	rs6698938	229985356	6	rs2500090	14787728	15	rs11633266	60862344	2	rs6723913	154814006	12	rs7136874	112113658
385	13	rs1333758	101897883	5	rs13357918	31813213	4	rs10026397	41565887	3	rs746546	108458283	4	rs1230178	99935882
386	10	rs17121852	108751846	4	rs4834142	127712289	22	rs910360	46502305	7	rs7794236	119335571	2	rs1446584	136419961
387	17	rs11077787	73343344	7	rs6977118	112161869	7	rs429	19106505	9	rs16913918	3074359	2	rs4954280	136420690
388	17	rs9900586	73343927	15	rs8034447	43014165	22	rs4821145	33767245	7	rs10280020	115427913	1	rs12021711	172861182
389	2	rs12998167	17516720	22	rs5995756	40000313	7	rs13243329	79872721	3	rs1444812	122756601	1	rs6674476	232600403
390	2	rs10165834	3689705	13	rs9548318	38931144	7	rs12539296	79871742	2	rs10200381	126168988	5	rs10075143	145856323
391	7	rs3094537	109554669	11	rs590616	100848475	12	rs1727315	123638930	12	rs4760829	72694963	2	rs10190161	44187829
392	17	rs7215506	29360004	22	rs1005680	34290235	12	rs1716167	123651162	2	rs6736678	203212305	10	rs1561674	55948714
393	7	rs6463079	41988488	7	rs10239811	146501346	12	rs1716168	123651966	3	rs9830354	25731327	2	rs260674	109599256
394	12	rs9738500	34663491	9	rs10810616	16761597	14	rs10141811	57730748	12	rs1860957	5894444	15	rs8031858	52528303
395	17	rs9893478	58521523	9	rs11795031	16786930	12	rs711159	80108416	1	rs464690	189562302	1	rs6662582	234280547
396	1	rs7537369	173545264	4	rs7681313	84317759	12	rs11835531	132521581	9	rs10809811	12650996	2	rs7560730	212990868
397	2	rs962646	12387260	15	rs2507363	46242198	3	rs12486443	34001399	16	rs17675094	82949088	15	rs2413769	45561868
398	3	rs7627605	12399270	1	rs2420378	169569918	3	rs162734	367757	9	rs1408799	12672097	5	rs12658519	30832835
399	11	rs326753	29598857	7	rs2740566	99415405	2	rs2516276	38336145	11	rs1559667	19673672	4	rs7671283	153076053
400	12	rs838507	125159672	15	rs12594144	64161351	5	rs17142889	117041009	4	rs16898057	19074955	2	rs13034130	104774790
401	21	rs238975	17607482	5	rs7705900	100962805	11	rs4757821	19613330	12	rs850938	13058610	11	rs10892551	120078286
402	10	rs10762276	71052469	15	rs10468150	94070630	4	rs13107001	176399587	8	rs269184	75596664	4	rs41527748	86648745
403	1	rs12067308	82965883	2	rs2885984	177863357	4	rs7681313	84317759	8	rs10087909	49696684	4	rs10033231	21646920
404	10	rs7083590	22568695	9	rs7021201	111050366	3	rs4684104	12484849	3	rs11917983	87458840	12	rs7311161	55370479
405	9	rs6420267	71242188	9	rs2188126	21933125	17	rs2053158	73393459	9	rs1330303	16715826	4	rs6552216	178112004
406	13	rs1890882	47971698	9	rs10964101	1943156	4	rs2574904	177844568	3	rs1282401	107307266	2	rs11885134	69251810
407	22	rs5995107	35892800	10	rs4917444	107295182	5	rs6895527	100978551	11	rs7112336	39876280	2	rs7588406	104755310
408	5	rs4235585	7722536	18	rs12957935	67685702	5	rs6894394	100984898	4	rs7438259	21735254	5	rs599066	4919221
409	5	rs2950044	89460658	13	rs1890882	47971698	1	rs11578123	113355928	8	rs12679960	11430990	16	rs16940253	75620948
410	8	rs7826950	134911205	14	rs1061629	77926011	10	rs11190730	102621414	18	rs6508286	51777832	4	rs7682949	21674785
411	5	rs12719227	116600307	3	rs2442804	12615580	7	rs802524	145951642	7	rs6949406	119532359	22	rs11090122	43308475
412	5	rs7730432	116607860	5	rs778817	152968894	2	rs4674659	223362480	18	rs16978540	43904196	22	rs2267472	43310147
413	6	rs7752055	105960712	5	rs778825	152976325	13	rs9548318	38931144	2	rs16824472	154848088	7	rs6977118	112161869
414	18	rs12957935	67685702	11	rs568789	84146142	4	rs6446975	75036044	5	rs7709667	100962635	1	rs10910387	234361365
415	5	rs6556222	175177421	11	rs1446164	25086509	14	rs11625443	57876575	10	rs2146555	10978487	1	rs10910383	234352349
416	1	rs35317705	37438570	5	rs6874227	118468658	5	rs10059859	59231307	1	rs13376501	53512285	14	rs1462266	98249402
417	2	rs2516276	38336145	2	rs10208358	9554255	4	rs7660223	42081114	1	rs1194820	11129259	12	rs10747733	55364970
418	6	rs2639297	71219057	7	rs10258063	131828282	11	rs10833134	19627527	8	rs11166832	139668032	12	rs4759129	55365335
419	5	rs12658312	175177445	17	rs1197062	58641118	8	rs6990176	68838161	2	rs260690	109579738	12	rs3782414	55366303
420	4	rs13118717	64521011	5	rs12658312	175177445	15	rs6495002	72652779	3	rs4684104	12484849	1	rs614078	47217906
421	3	rs10937377	188638678	8	rs4841401	10489592	4	rs2622352	79982328	7	rs344470	146413497	2	rs363611	74906200
422	4	rs7688534	79753495	17	rs2034721	53894516	11	rs1559667	19673672	6	rs9367373	13193331	2	rs10495652	17139289
423	1	rs855866	159052720	2	rs7567833	3691548	15	rs2463383	46236198	11	rs10891823	115158234	13	rs9564847	72387833
424	1	rs2175591	234635790	9	rs2301549	20354693	1	rs1385120	102177800	2	rs2109963	72499725	1	rs12079363	234231814
425	3	rs17027638	3197918	5	rs1389935	116595136	4	rs1013300	13595559	2	rs17047849	118953701	2	rs2028187	177758639
426	5	rs313609	109796586	5	rs12719227	116600307	11	rs4148636	17427363	14	rs10142682	105783425	2	rs13029586	13829907
427	3	rs2014047	27412180	5	rs7730432	116607860	15	rs11629688	54984088	2	rs41009	8095158	5	rs10079352	117494640
428	15	rs676281	34260170	2	rs3856448	8750673	1	rs832164	201255199	21	rs2823676	17611773	1	rs6688464	36172195
429	4	rs13104436	177736812	2	rs13023957	8753054	7	rs318628	34251359	6	rs9388486	126661154	5	rs628560	4917250
430	4	rs12641483	177743829	14	rs710047	62118819	13	rs528967	38824859	9	rs683416	76913375	2	rs16982495	16672375
431	12	rs1486341	39042063	10	rs10794983	3043018	3	rs6790931	114561850	2	rs809949	211830196	2	rs725455	16660823
432	12	rs2062758	39045452	10	rs11251635	3049561	3	rs6791346	122762440	11	rs12289919	120684833	2	rs10186922	159731466
433	12	rs7971075	39066418	9	rs10738430	16051759	21	rs12329755	42596837	6	rs4707773	93683906	22	rs739092	43544823
434	6	rs3734548	136508399	7	rs7794503	31048898	17	rs7208963	36207702	1	rs2205895	169572645	2	rs7584977	173332725
435	6	rs9444130	84716596	6	rs9372914	129347123	2	rs10928881	129865814	17	rs6505222	29277489	21	rs9978540	43369599
436	7	rs10953286	98887802	7	rs10241835	40038707	5	rs2624513	116804574	16	rs6540041	87404375	2	rs1025543	26385788
437	1	rs7545219	76527518	7	rs17171988	41986214	2	rs6745480	73840055	12	rs7953565	65384562	5	rs4958345	152938596
438	2	rs1981612	199235664	10	rs1891678	77126174	20	rs1028546	53738000	8	rs1383478	136065525	16	rs724246	76169443
439	7	rs10239811	146501346	11	rs326753	29598857	8	rs11785772	103076379	17	rs1427463	62492582	22	rs760712	39874790
440	12	rs10779162	85881917	20	rs6059199	31840411	16	rs10871351	78522906	2	rs4850234	132428421	9	rs17760820	26886791
441	12	rs10862982	85883035	21	rs238975	17607482	20	rs168525	58937346	6	rs9383481	170241972	2	rs10490534	154937930
442	5	rs261532	138949362	3	rs4398395	25896591	11	rs1975460	25585107	6	rs1622583	137316887	20	rs4811933	56426039
443	15	rs1456235	42149472	4	rs719776	33686660	8	rs2357663	66947940	10	rs12256920	22740136	4	rs7669724	21649840
444	2	rs3813227	73651967	2	rs10176044	72652484	12	rs2471519	88563815	6	rs10946506	22074193	2	rs363617	74918692
445	2	rs4852883	72855023	13	rs9564019	63848163	11	rs8745	12383555	1	rs6677662	245490691	3	rs428321	107879986
446	12	rs4619189	131313797	22	rs4429562	42892596	6	rs7775514	134732235	1	rs2026429	197079671	15	rs1706824	45579948
447	7	rs834766	135845437	2	rs2165021	145715873	17	rs8064681	59155210	2	rs7604404	173308318	10	rs16905686	55949151
448	16	rs9937837	31298939	15	rs2250072	48384907	8	rs2736292	11234500	11	rs2403995	25073294	7	rs10241905	101544177
449	4	rs1201202	151840752	2	rs1992395	214003871	4	rs10020814	84315819	2	rs1866134	177715500	4	rs12643176	38253288
450	10	rs871262	59578395	8	rs323369	30725716	4	rs9995331	159503611	7	rs9655302	30271006	4	rs4279220	38254182
451	12	rs11169042	49870964	8	rs323375	30731171	4	rs16838138	6058701	3	rs820371	123404711	3	rs9311137	36842884
452	4	rs1369794	29310731	20	rs2024965	55232842	7	rs350655	130713701	10	rs12258909	98095297	5	rs6879849	26369454
453	9	rs2188126	21933125	14	rs12434775	69524809	5	rs10041728	121136981	1	rs1146607	76240768	13	rs9564006	63636680
454	9	rs10985915	126018715	14	rs12431846	69524883	6	rs9285480	135619996	6	rs9371184	170261765	2	rs1116286	126275143
455	18	rs3934439	67603980	14	rs12435594	69555866	3	rs11709533	66539628	5	rs7728894	142162633	2	rs1657861	211861871
456	3	rs4333087	86665408	14	rs11622889	69610478	6	rs912793	105811979	11	rs7127845	84115273	2	rs631922	224643391
457	17	rs12936583	73304710	10	rs11253684	15943346	4	rs1568903	117068511	11	rs10837254	39788324	6	rs9348495	21913741
458	2	rs4848498	118962928	3	rs2932015	25755713	22	rs6000071	36428388	8	rs2542481	140668560	1	rs12035171	76490088
459	20	rs282162	586955	3	rs710493	188694749	7	rs12666459	119930925	10	rs4919057	95122562	10	rs12776665	28400835
460	2	rs10931809	199174885	6	rs9493730	134087290	3	rs7643847	96949683	6	rs9501948	3211787	5	rs11167640	153132306
461	14	rs710047	62118819	13	rs2195696	105389858	4	rs2581459	41978107	1	rs1777604	112949878	5	rs930072	36666071
462	6	rs9372914	129347123	3	rs17798175	67032596	6	rs7747134	105909487	8	rs1352159	91897549	15	rs1869456	48287801
463	8	rs2631896	21124021	7	rs273945	137611566	16	rs7203742	67605794	7	rs10268202	115391619	1	rs577483	36205166
464	5	rs1860230	142077863	4	rs10805319	13657500	22	rs5754506	33683735	1	rs617673	36395115	1	rs535638	36216835
465	10	rs12263851	59764733	10	rs1887580	94932726	14	rs2881362	57770476	2	rs12620194	17148004	8	rs4921542	17205577
466	1	rs4655383	213578006	17	rs11077787	73343344	8	rs11988372	10866242	13	rs3132368	26128260	18	rs609782	70218926
467	5	rs11738527	7732193	17	rs9900586	73343927	4	rs4352505	41589845	11	rs7113541	25067892	1	rs3790370	197310747
468	15	rs2141227	46234315	10	rs10796153	14136905	4	rs4386634	41590679	9	rs7019331	2134562	3	rs12485821	149185990
469	15	rs2463386	46236465	12	rs11168978	39044361	4	rs2660331	42002185	5	rs6866970	100950704	3	rs11928696	149188538
470	15	rs10468150	94070630	18	rs11874598	11064859	12	rs12308624	88372363	14	rs8022177	23473706	10	rs2759640	10249027
471	11	rs7947429	25084215	6	rs381783	137337096	14	rs7158266	57648751	5	rs484696	4917365	2	rs12612547	41528139
472	22	rs4429562	42892596	17	rs2340518	29313078	7	rs2003499	99014984	2	rs1452432	18372655	7	rs479035	71711275
473	6	rs2747703	71195442	20	rs1619011	62137463	6	rs2497150	84847013	4	rs6446975	75036044	13	rs9519977	106835388
474	6	rs9378356	3291336	11	rs10891288	111552053	2	rs6754888	53181448	10	rs7093502	117832997	2	rs11691477	17463724
475	2	rs13006022	117806160	15	rs8030587	42981806	2	rs6756739	53185128	6	rs6918639	125695080	10	rs2758982	78065708
476	3	rs820324	123382831	5	rs1366220	153497780	2	rs13392142	235254321	17	rs6504981	53681543	13	rs9563982	63358172
477	10	rs10736102	98095794	7	rs7796657	31037128	1	rs12066192	117121865	9	rs1414054	122919815	3	rs9825724	168573410
478	7	rs10230544	117395160	5	rs10075648	80755211	1	rs7413197	116750625	13	rs1530485	64232341	15	rs2924566	48268761
479	6	rs1884170	134842195	7	rs2598202	131834858	6	rs6922545	134728974	9	rs12350509	76295599	20	rs1418032	2077744
480	2	rs1992395	214003871	12	rs10848212	131322000	18	rs11081191	5415078	1	rs7545219	76527518	2	rs1025542	26385849
481	3	rs1519260	135580066	5	rs1860230	142077863	15	rs8038734	72811402	9	rs1408803	12514323	8	rs11250149	11439961
482	4	rs4416546	6646220	10	rs3123687	31529261	2	rs7556965	165145004	2	rs6543241	104733051	7	rs10952017	7043708
483	2	rs1420755	83083845	8	rs6990176	68838161	7	rs344470	146413497	17	rs11079932	48896654	2	rs17626597	177744731
484	20	rs747949	60964122	4	rs2622351	79981840	2	rs7604818	72787937	4	rs7664889	77087704	3	rs2697520	123289679
485	3	rs1392695	96886192	10	rs1986420	119756846	6	rs7749381	130631174	10	rs201113	11048264	10	rs853566	119813953
486	3	rs6793627	189044299	9	rs7028758	375633	14	rs2346462	57850353	11	rs11036794	42287048	20	rs237646	59518411
487	20	rs1619011	62137463	20	rs995636	7008824	21	rs9983496	42586130	6	rs7739542	84716154	1	rs12028349	75520600
488	2	rs1362663	206769589	20	rs2244284	24748432	8	rs6471165	134901186	10	rs11203033	90964731	2	rs6731972	26151206
489	3	rs7647792	167604807	9	rs6475722	23262705	6	rs9348198	167271460	11	rs7937002	43457322	20	rs1418045	2023653
490	3	rs6806882	167607601	7	rs11972017	98879348	6	rs707824	14636963	15	rs2130109	94089922	10	rs7086453	74514615
491	14	rs8021182	32217812	8	rs13274797	134462992	1	rs10779334	219106404	7	rs10260884	98481800	2	rs2041835	74927197
492	7	rs6966274	14755320	16	rs8045868	24964518	4	rs1071738	169849389	2	rs12692701	164469186	4	rs13123366	165559995
493	10	rs4918900	116090503	16	rs8045281	24964716	6	rs7759336	130567718	3	rs9839178	107507776	16	rs4787040	7560980
494	1	rs6656675	215277616	12	rs4619189	131313797	4	rs4698090	13625902	12	rs7972327	33303610	2	rs4893916	177616216
495	17	rs10515130	54578920	4	rs4364224	169840967	7	rs7805413	119966927	11	rs1941411	120130512	3	rs4859259	182664547
496	22	rs6518987	36445592	6	rs3734548	136508399	13	rs9586182	104064033	20	rs1569453	7899591	15	rs12442144	93586217
497	2	rs4670276	39698907	21	rs9977149	17014200	13	rs9582703	104064079	12	rs4760791	71691648	1	rs2077690	172743727
498	4	rs6828632	53091752	8	rs9329232	10863154	16	rs4889603	30982225	2	rs2887424	185024204	15	rs12438284	29334291
499	7	rs17171988	41986214	13	rs7320835	82088756	1	rs10799574	224625548	21	rs11909052	24161829	11	rs11224629	101073672
500	10	rs7071808	27198118	13	rs1591292	82091406	1	rs11585120	44487950	17	rs7216645	9105583	2	rs6751381	13810129
501	11	rs326769	29609480	6	rs1267496	14716017	21	rs9754047	18108259	1	rs12038438	53230581	20	rs6113029	2138322
502	15	rs1719242	45591913	17	rs726502	30588264	15	rs12148733	72835015	2	rs10207082	56942624	2	rs4257401	17288649
503	15	rs1719239	45594567	7	rs6949406	119532359	3	rs7650493	86644165	9	rs10810611	16756377	2	rs12620480	17353506
504	16	rs11861895	88833474	7	rs7794236	119335571	4	rs4698398	13683408	2	rs13011826	131913894	10	rs2758962	78079850
505	20	rs6059199	31840411	7	rs12706259	119410445	11	rs7127845	84115273	2	rs17529722	26635442	12	rs10851031	119194275
506	4	rs1351557	53110665	7	rs1916859	119443656	5	rs778817	152968894	2	rs1517835	192244393	8	rs12676500	55026741
507	4	rs4865095	53116842	7	rs9640791	119447208	5	rs778825	152976325	1	rs10799574	224625548	2	rs6720167	16795567
508	4	rs12501307	13540518	7	rs1581504	119458674	4	rs4416546	6646220	1	rs3904857	246309830	16	rs724247	76169527
509	14	rs11622359	77939449	15	rs679882	40759347	6	rs9493730	134087290	2	rs1430035	38133608	7	rs6945882	14959269
510	15	rs12594144	64161351	3	rs6790931	114561850	6	rs302989	25108541	9	rs10967661	27011367	2	rs12620194	17148004
511	22	rs6000229	36686159	10	rs11190730	102621414	15	rs2141227	46234315	12	rs7398833	111786892	7	rs9638643	71680281
512	22	rs5996056	42127781	5	rs4133470	59818246	2	rs1052162	73829372	16	rs11149740	85418465	16	rs4889603	30982225
513	22	rs6002455	42128461	17	rs9911793	53888372	16	rs7199582	67120715	8	rs11787342	47788120	2	rs11687181	109603344
514	9	rs12345892	518103	17	rs4627425	53890271	15	rs2463386	46236465	2	rs6713473	11284415	1	rs4445429	246226566
515	16	rs865670	9740540	4	rs4398517	86027960	2	rs4442969	8809061	11	rs11034709	38428289	9	rs2254330	16802973
516	20	rs354751	58905494	4	rs4527465	86029339	17	rs8082149	54572895	8	rs4738813	61595671	14	rs2383671	35197041
517	2	rs3977	199134456	22	rs4823911	49504256	6	rs9501948	3211787	2	rs10187099	104711025	11	rs1941411	120130512
518	8	rs16887724	116761660	4	rs4416546	6646220	7	rs6975029	7140115	9	rs11145112	79494554	2	rs6706444	154966476
519	8	rs7840291	116762150	16	rs9937837	31298939	3	rs1978396	177603160	10	rs664627	35990700	2	rs7576957	154846176
520	3	rs9835117	185721837	1	rs3027041	159181560	12	rs2471514	88550107	9	rs10816216	9861006	1	rs4314941	204779073
521	2	rs6432571	160817243	2	rs1157515	12388506	13	rs1556429	31134712	4	rs12642225	73051488	14	rs8006330	35211001
522	7	rs7796657	31037128	6	rs6917390	136549822	7	rs11763144	151483896	7	rs10257459	92521890	12	rs1528846	119199137
523	4	rs16838138	6058701	8	rs6558725	3025190	5	rs3111652	53690669	7	rs4141290	30908684	4	rs12649145	38260451
524	18	rs11874598	11064859	10	rs4083576	111150638	4	rs6843588	169899960	7	rs9942719	43065923	4	rs973786	38263759
525	10	rs11006021	59790706	10	rs7904960	111151825	6	rs482591	12601233	10	rs11597525	74262292	8	rs7833541	73855990
526	14	rs1958181	59835003	15	rs2413770	45555771	8	rs6993286	134870684	2	rs10189747	179683640	16	rs12596959	82896643
527	3	rs6776355	27397530	15	rs1145073	45705571	2	rs4852883	72855023	12	rs4129991	23448899	13	rs9561718	95559341
528	13	rs9564019	63848163	15	rs2467857	45709931	6	rs927485	44538139	3	rs12638079	134753876	15	rs6494410	63817069
529	18	rs2156103	70475896	16	rs16951604	52848468	21	rs2823623	17535201	7	rs7805413	119966927	3	rs4687323	192055150
530	8	rs7014384	134918258	17	rs9893478	58521523	17	rs9899415	59164245	3	rs6790126	94716384	8	rs6601288	8943430
531	11	rs1784786	111486043	4	rs1871869	53096392	1	rs6685883	247931319	2	rs1347694	216283558	19	rs2722648	44899546
532	17	rs2593595	41056245	4	rs4865061	53096719	2	rs41009	8095158	20	rs6020837	49520193	19	rs2571128	44899820
533	1	rs9332647	169492100	12	rs9738500	34663491	8	rs4320511	10870605	10	rs12250871	107572386	19	rs2571129	44899918
534	17	rs7223820	17271118	20	rs4812040	57421544	8	rs2631899	21125374	2	rs7572169	216268444	19	rs2571130	44899959
535	17	rs1197062	58641118	2	rs10931809	199174885	22	rs7288451	40594702	18	rs4941360	63500653	3	rs16854403	108017508
536	5	rs996036	142083203	8	rs6601569	11073578	22	rs138022	40613036	8	rs1325055	139086954	20	rs293567	31098565
537	3	rs9880362	71081585	22	rs5756365	37228277	11	rs7927234	27436356	18	rs9962968	30474276	9	rs10967541	26798724
538	2	rs1437724	177674739	12	rs2049590	80043160	13	rs1854935	74881523	1	rs10489853	159248815	5	rs17673653	170166594
539	15	rs8030587	42981806	12	rs3842842	80048889	7	rs10268202	115391619	2	rs670311	216568162	21	rs2831905	29952049
540	7	rs9640842	127071463	12	rs7300145	80062156	11	rs1784786	111486043	3	rs7647792	167604807	2	rs4832711	17355007
541	7	rs10487482	127073959	15	rs11074199	94084984	16	rs9937837	31298939	2	rs798443	7968275	21	rs2032308	32365914
542	5	rs7705900	100962805	12	rs939875	65269047	16	rs2601831	4096511	2	rs6710083	192772592	5	rs1366220	153497780
543	15	rs8034447	43014165	1	rs2220128	185735913	9	rs590086	133343659	6	rs6597008	3859031	2	rs11693502	136808949
544	10	rs10882168	94929434	1	rs17505819	185740656	6	rs9444146	84903225	8	rs7833541	73855990	5	rs10053400	145830871
545	10	rs11187308	94932517	4	rs6447132	42134066	20	rs6119442	30084415	14	rs8006330	35211001	8	rs12676376	126915228
546	10	rs11187309	94934096	4	rs7664565	42135019	5	rs6864381	6488132	11	rs11038162	44838496	2	rs13389786	126132229
547	10	rs4244304	94936328	12	rs1790116	123618544	7	rs7804857	119765939	7	rs7804857	119765939	2	rs13411646	126154088
548	10	rs10733978	59576417	22	rs6008822	46827038	8	rs7009254	134908473	11	rs4755524	39818119	8	rs4515510	54892988
549	15	rs679882	40759347	3	rs9835117	185721837	7	rs10256776	19071781	3	rs1357245	27186602	7	rs6978771	55140296
550	12	rs10848212	131322000	4	rs11133416	53079246	8	rs323369	30725716	2	rs10490537	154912289	2	rs6543241	104733051
551	15	rs7175787	101398800	8	rs12334538	27344360	8	rs323375	30731171	12	rs11536074	112259622	14	rs17113486	43244622
552	10	rs3123687	31529261	22	rs6000229	36686159	3	rs641320	138347957	7	rs9639435	22798135	2	rs2060447	163600553
553	7	rs7805995	146516466	12	rs11169042	49870964	16	rs12446160	48358368	18	rs2581706	68044094	19	rs8108432	57535252
554	2	rs7585004	73666645	17	rs2052074	59161646	9	rs7868374	21931609	7	rs10258063	131828282	15	rs1982473	48254702
555	8	rs6472030	49679941	4	rs10020814	84315819	15	rs1812842	72745906	22	rs739092	43544823	12	rs11175885	66114630
556	8	rs6472036	49692195	15	rs2463383	46236198	7	rs394145	107814645	2	rs1522490	19743086	5	rs12187371	26380734
557	5	rs13188890	37750270	5	rs6874029	80853386	7	rs2350179	136323977	2	rs934292	3692498	2	rs6737482	109669494
558	2	rs10929508	8080775	17	rs12602961	54430959	17	rs10515130	54578920	11	rs326742	29587950	12	rs7962801	55346235
559	17	rs4789182	73374945	22	rs6001728	40434757	7	rs1014168	120024966	10	rs7091245	15211739	12	rs4466933	55346297
560	10	rs10794983	3043018	13	rs873142	105393371	10	rs201111	11044656	13	rs1886048	95088535	12	rs2371053	55346421
561	10	rs11251635	3049561	12	rs2471519	88563815	10	rs3847375	21567565	4	rs12645288	182975074	22	rs5995756	40000313
562	3	rs710493	188694749	8	rs10108618	10953092	7	rs11761595	131846030	2	rs6717428	123247539	21	rs1888435	29945100
563	7	rs12666252	131839851	6	rs9689446	134461443	2	rs3924521	45995181	2	rs6719593	232198327	16	rs4888477	76162993
564	22	rs910360	46502305	1	rs615173	64344019	2	rs6755756	109028656	9	rs4879686	33343397	16	rs1345851	76163049
565	5	rs11957082	116554420	6	rs2326201	126386403	20	rs6014081	53223330	9	rs10758597	4301782	16	rs4888478	76163183
566	21	rs2823676	17611773	4	rs4588482	80033504	5	rs2589820	38325833	1	rs10800382	168758121	10	rs11203011	90931178
567	4	rs4588482	80033504	10	rs1419138	119731281	5	rs2589827	38327908	11	rs11227699	66898492	20	rs2889678	31189993
568	15	rs8032157	64480888	10	rs9919496	107985725	8	rs13251094	126524996	1	rs6587762	249198164	2	rs430583	17663441
569	22	rs7288451	40594702	6	rs9501948	3211787	13	rs9550774	22419282	16	rs10871314	75726136	1	rs10493578	76490234
570	22	rs138022	40613036	22	rs9607685	40479811	17	rs3826417	59299975	21	rs766850	42546817	2	rs2037044	177682929
571	15	rs12909230	101410411	8	rs11250131	11251175	16	rs7205183	22993910	6	rs6916510	130607440	11	rs10501974	101096614
572	8	rs4437632	68851492	1	rs12407257	234305176	4	rs6841926	165700679	9	rs13288681	12721881	9	rs10978034	9849056
573	7	rs10258063	131828282	2	rs4665827	26389999	4	rs6447128	42107115	7	rs10253530	132818361	2	rs3792254	173332829
574	2	rs6435689	212975064	5	rs265899	116888023	2	rs2568554	237699673	5	rs10491377	36707683	16	rs963820	75659849
575	12	rs939875	65269047	5	rs265900	116888166	17	rs212491	32730431	2	rs17734111	146913228	4	rs343849	86663055
576	13	rs449268	49048757	15	rs16957091	43017426	10	rs201099	11024559	2	rs4324324	17140637	5	rs778816	152968158
577	6	rs9479659	153928518	17	rs7223820	17271118	15	rs7496556	72893022	1	rs499195	53344907	1	rs1146607	76240768
578	1	rs12740262	234296983	15	rs8032157	64480888	11	rs7105884	123265842	8	rs4282553	42150362	15	rs17649077	93586296
579	20	rs3003141	62846208	3	rs9880362	71081585	7	rs7799541	119732617	2	rs16836167	155027415	9	rs10869731	78811377
580	6	rs3997520	44551487	7	rs7805995	146516466	16	rs11649653	30918487	7	rs1581504	119458674	4	rs13111293	86682968
581	17	rs7219775	29297595	15	rs7175787	101398800	1	rs9425314	172394288	5	rs12658312	175177445	4	rs16994362	38259451
582	2	rs10176044	72652484	8	rs2736313	11086942	4	rs1015090	13661790	10	rs2601761	33836376	5	rs10037226	173181503
583	7	rs2598202	131834858	8	rs9297546	116822267	16	rs520151	48079134	20	rs6136898	2047818	19	rs740683	3533803
584	10	rs9919496	107985725	2	rs4850759	197952851	12	rs11062435	3076665	20	rs1073137	45409548	16	rs10871321	76200446
585	14	rs2251244	62023264	22	rs7288451	40594702	2	rs4848498	118962928	4	rs16854014	42117474	10	rs7901986	74285299
586	3	rs6810130	25898495	22	rs138022	40613036	1	rs855813	64386919	12	rs12296440	49927148	5	rs1494700	26393146
587	17	rs1197089	58613191	19	rs344816	45825626	22	rs5996056	42127781	5	rs4141241	127316740	7	rs2391493	28053066
588	16	rs8045868	24964518	5	rs551657	176233792	22	rs6002455	42128461	2	rs6543238	104659818	15	rs12592112	26891664
589	16	rs8045281	24964716	7	rs6464598	144331634	8	rs6468766	102315070	9	rs10816206	9848393	11	rs3019650	134506483
590	4	rs4353849	5638652	11	rs947784	62238664	14	rs2186076	57618227	10	rs12774626	95003939	10	rs293300	53231446
591	12	rs1688565	89678470	1	rs10888252	247997613	5	rs6874029	80853386	12	rs2204785	54288652	11	rs4936242	134504018
592	9	rs2502788	76258721	11	rs553344	116277665	2	rs1979038	149210898	6	rs10793858	1016984	10	rs11000417	74560343
593	2	rs766285	86567081	2	rs4852883	72855023	18	rs1821579	67710394	1	rs6429140	239768800	10	rs4074851	90958618
594	2	rs4665827	26389999	6	rs853975	127070234	9	rs12345892	518103	10	rs17097380	119974827	10	rs11203033	90964731
595	16	rs41530451	82048749	3	rs7615013	167908029	16	rs8064088	67146702	13	rs9300651	88397227	8	rs3735829	73848139
596	3	rs2932015	25755713	3	rs7653802	25767302	12	rs10744093	15760182	6	rs2249	125777753	2	rs11888257	17171039
597	2	rs13413437	109198530	1	rs36040633	169180927	11	rs10891288	111552053	17	rs8069673	30661250	2	rs2030328	17675735
598	11	rs11040924	6590995	1	rs2175591	234635790	8	rs323376	30731529	3	rs1505809	131901392	2	rs368430	17678048
599	14	rs6571456	32185930	3	rs17027638	3197918	8	rs1592694	30743537	20	rs6136990	2082030	16	rs1004704	48537421
600	14	rs1982014	32247363	5	rs4703160	100942410	7	rs3898475	119659037	2	rs10205768	137300091	12	rs10851036	119214104
601	1	rs12407257	234305176	2	rs3977	199134456	12	rs2159410	3112729	8	rs16879442	32324542	17	rs8068853	19402097
602	4	rs10805068	74622287	14	rs10145149	79242780	1	rs11240725	204317084	16	rs2317837	82324743	5	rs2012362	10450427
603	7	rs10241835	40038707	3	rs10933976	108868151	2	rs1481237	158097920	18	rs1037391	52367823	7	rs4717627	71585705
604	13	rs522342	101917089	5	rs996036	142083203	13	rs7333728	74881298	15	rs12050604	43357406	2	rs12694984	159730093
605	14	rs10145739	85820752	20	rs226690	24777177	13	rs7320835	82088756	2	rs4356604	211727122	2	rs6707676	173273546
606	15	rs1145073	45705571	17	rs9944529	73281506	13	rs1591292	82091406	15	rs8031089	52528166	4	rs12649142	38260187
607	15	rs2467857	45709931	17	rs7208963	36207702	13	rs7324013	97557699	2	rs963067	17992944	1	rs9435569	234281715
608	20	rs1407020	31832468	17	rs6607306	36213829	13	rs9573352	74720424	9	rs7028089	117677825	12	rs1468251	112777433
609	1	rs6694222	247941192	17	rs929585	54449676	3	rs13063064	34018899	9	rs10967281	26266001	9	rs10967566	26851480
610	10	rs11187712	95610115	2	rs13006022	117806160	5	rs2731979	38450209	21	rs981097	32444597	13	rs7320702	26077538
611	4	rs11100117	158533769	14	rs2378899	32097094	9	rs7028758	375633	10	rs10785926	91760056	1	rs11205483	39439002
612	22	rs5756365	37228277	17	rs8082149	54572895	3	rs1991332	25920214	1	rs7354999	236085103	12	rs4767713	119197086
613	13	rs2195696	105389858	1	rs12079259	173565063	1	rs1057079	11205058	12	rs2106970	112674357	5	rs803057	132081897
614	1	rs11800990	185885255	4	rs17028177	99754042	5	rs753367	100955404	1	rs2765023	1297065	8	rs1325055	139086954
615	1	rs1555494	185886151	9	rs10125239	99283732	5	rs7709667	100962635	1	rs1320964	169114467	1	rs2050619	165640925
616	3	rs6779934	101985796	4	rs10025535	33581520	17	rs6505324	31330864	9	rs10811928	23441666	1	rs10918239	165644865
617	3	rs9838540	101986003	9	rs10985915	126018715	4	rs4364224	169840967	3	rs877859	107714075	20	rs6035331	1994112
618	1	rs11120120	213564008	8	rs2736311	11252170	1	rs7554191	241270559	16	rs8050872	19803846	1	rs6702597	234270980
619	14	rs1012913	36944646	8	rs6991838	66470962	6	rs1429143	53264485	2	rs1436303	126159025	10	rs4749307	28391819
620	17	rs2340518	29313078	15	rs7166775	43042690	17	rs212498	32731049	21	rs459879	16014821	10	rs4749301	28373644
621	8	rs10956940	96172490	10	rs1258204	50989667	8	rs4507728	10851455	3	rs609642	107282449	14	rs12050467	43244785
622	12	rs10846029	14757698	21	rs13050131	20018118	17	rs2912553	53838522	22	rs6002488	42191540	12	rs601663	112123284
623	12	rs991532	14764750	2	rs4894232	177882193	6	rs9372914	129347123	20	rs6124032	59495261	13	rs9318032	72374849
624	12	rs7133307	115940262	2	rs1437724	177674739	1	rs10779504	209422522	20	rs6106161	2047179	1	rs1417407	76530309
625	5	rs424188	116880321	21	rs2837956	42479516	2	rs841078	129280640	6	rs12197033	134854874	3	rs1947148	108510513
626	5	rs6885532	117926778	9	rs6477414	9726850	15	rs8030587	42981806	10	rs2804869	33816359	5	rs7710216	117364697
627	19	rs16978628	12812169	17	rs1197089	58613191	2	rs432349	117986078	6	rs9397442	151986003	10	rs7894028	78161467
628	1	rs7536495	210182826	6	rs1884170	134842195	21	rs766850	42546817	14	rs2185035	55948840	15	rs4779482	29336169
629	17	rs8082149	54572895	7	rs12532492	134565347	2	rs16859382	219693856	20	rs4911320	31914031	14	rs10135222	97252301
630	8	rs4641096	2622713	1	rs855866	159052720	6	rs4946936	109003321	10	rs3125322	69429653	16	rs11150604	31037020
631	12	rs11168978	39044361	5	rs2624513	116804574	7	rs4730422	109857485	19	rs11881408	43505984	3	rs4678553	36846786
632	1	rs10922228	189520674	4	rs10939498	13671768	4	rs4324524	169835324	12	rs7973350	100763166	22	rs407234	21407084
633	15	rs17627825	38013296	7	rs12666252	131839851	7	rs11765596	151244092	16	rs30237	14374645	9	rs10812462	26777178
634	7	rs10226236	117449844	8	rs999450	81896336	21	rs376350	42714288	8	rs1685101	32197913	10	rs6583886	95127729
635	11	rs647975	118038741	6	rs7765971	135621172	6	rs2747703	71195442	13	rs9562961	50935841	2	rs6543234	104500762
636	10	rs11253684	15943346	11	rs7127845	84115273	15	rs2617236	42815733	16	rs13337115	54397513	15	rs916977	28513364
637	4	rs6447132	42134066	1	rs6694222	247941192	15	rs9302112	42820451	12	rs847898	112163646	11	rs1942836	101049347
638	4	rs7664565	42135019	2	rs11680872	192830249	8	rs4437632	68851492	2	rs632876	216572452	19	rs4805962	34432230
639	7	rs11972017	98879348	9	rs6475067	16661092	2	rs2061080	84534978	2	rs12328873	126224987	5	rs13158882	26368797
640	14	rs2010787	105690092	5	rs11957082	116554420	3	rs9860578	167722324	10	rs1927464	94877164	2	rs7564166	177787845
641	4	rs10939498	13671768	9	rs7047879	1945497	3	rs9865634	167723040	20	rs6025526	55975078	16	rs12149144	76160272
642	3	rs7653802	25767302	5	rs871722	17437494	15	rs1133316	72782297	12	rs7312851	20396253	6	rs4869782	150303241
643	20	rs6080544	17039959	9	rs7863447	14155418	10	rs7917033	95250157	2	rs6751451	154731306	12	rs949474	33406974
644	2	rs3820957	109065919	22	rs5996056	42127781	7	rs10249419	117381806	15	rs2459384	48385430	13	rs9578871	26079627
645	13	rs873142	105393371	22	rs6002455	42128461	15	rs8034447	43014165	6	rs16901360	170690143	12	rs7114	112460749
646	14	rs7157285	105669360	11	rs11040924	6590995	4	rs1545806	79914339	1	rs2156087	23743581	2	rs17618991	154808546
647	13	rs7320835	82088756	2	rs2356364	8804292	4	rs899900	79939533	19	rs11083680	43519362	2	rs17398773	153218109
648	13	rs1591292	82091406	1	rs12740262	234296983	5	rs1389935	116595136	12	rs10770763	21118456	12	rs659695	52929552
649	19	rs8106468	17795415	17	rs2960070	53842322	17	rs1014267	54522862	5	rs9324691	150718462	11	rs4121835	101094841
650	16	rs1641882	12482789	17	rs2960067	53846348	15	rs7167869	39601513	20	rs6137010	2090118	11	rs3740677	77928036
651	6	rs6902516	105917248	4	rs1902212	159464732	1	rs1268045	64401947	2	rs4674659	223362480	3	rs702032	123371973
652	15	rs2250072	48384907	4	rs11559290	159601676	1	rs10916315	228634809	3	rs9758190	197603076	20	rs1572986	2013474
653	1	rs2156042	116097043	7	rs10954359	131815118	9	rs1500318	8361445	2	rs16865565	6870699	5	rs2133766	36278890
654	1	rs17163963	116098091	22	rs910923	46487902	16	rs1354384	22954944	5	rs4467688	79669697	2	rs6707939	28487706
655	1	rs17163969	116101547	11	rs533571	100850202	7	rs13235920	151246479	2	rs4832711	17355007	9	rs10812480	26851195
656	8	rs999450	81896336	13	rs9534613	47943829	1	rs9427089	154534766	2	rs6430538	135539967	16	rs11863922	76223682
657	1	rs36040633	169180927	13	rs1014053	104039222	12	rs12297025	106506247	12	rs11052821	33804739	3	rs12634707	108533996
658	8	rs9297546	116822267	4	rs13118717	64521011	7	rs4731302	79863103	15	rs304942	70179415	2	rs6709863	74746080
659	1	rs236307	94082917	17	rs10515130	54578920	19	rs36264	39861514	13	rs17175231	94965048	6	rs9358481	22012566
660	14	rs7145941	49987101	12	rs7964839	85637162	13	rs1854936	74881486	1	rs2357067	232594857	2	rs10495659	17303956
661	9	rs7025686	95841562	1	rs236307	94082917	5	rs10075648	80755211	9	rs10978028	9843265	10	rs11203031	90964395
662	11	rs1031763	39930309	12	rs10779162	85881917	4	rs336402	143068790	9	rs1408808	12542187	2	rs4430976	104777399
663	7	rs12706259	119410445	12	rs10862982	85883035	4	rs336406	143072608	11	rs7938730	38444768	5	rs4958705	153564109
664	7	rs1916859	119443656	15	rs2739804	25494501	5	rs6887662	14419552	2	rs2196153	26446145	21	rs412212	43993643
665	7	rs9640791	119447208	15	rs2739811	25509756	20	rs4911320	31914031	2	rs12619308	179729270	1	rs6672776	172849667
666	7	rs1581504	119458674	20	rs6058022	30109829	2	rs798364	16899190	1	rs4142863	207255654	20	rs2875717	2077610
667	7	rs6949406	119532359	20	rs11906851	30154237	4	rs4398517	86027960	1	rs7542179	36461122	3	rs2372857	45111566
668	10	rs1887580	94932726	11	rs7947429	25084215	4	rs4527465	86029339	1	rs684975	14908464	8	rs2355641	41709070
669	16	rs4888050	79858627	10	rs951585	116681477	5	rs424188	116880321	17	rs5002487	17832460	2	rs883144	17181389
670	13	rs9534613	47943829	7	rs11238349	55156071	7	rs6977755	8320270	11	rs1470254	20121234	15	rs4395020	45652889
671	3	rs4398395	25896591	7	rs10268202	115391619	12	rs6538405	78234093	9	rs4262391	91189708	16	rs2289063	75667791
672	6	rs1267496	14716017	15	rs2141227	46234315	12	rs7134207	127004077	20	rs16981429	2072835	20	rs1073137	45409548
673	10	rs7919846	73163900	15	rs2463386	46236465	2	rs2124177	84524937	2	rs12710631	17373824	3	rs830599	71626262
674	15	rs10152864	39610324	2	rs1866134	177715500	13	rs9600257	74883036	8	rs4909724	138999704	5	rs6451268	36255364
675	15	rs8041744	39610666	20	rs6137010	2090118	13	rs4427687	74883334	22	rs1005680	34290235	2	rs12613736	109060281
676	15	rs8036492	46161793	10	rs12263851	59764733	8	rs269184	75596664	3	rs4146299	119999820	15	rs12050807	64304752
677	9	rs11795031	16786930	4	rs17614025	148810260	15	rs11630692	92990153	2	rs1992062	126078734	3	rs9818691	139113199
678	9	rs2593402	17563146	15	rs11629688	54984088	5	rs2676233	13640617	5	rs6897135	36272564	20	rs6046762	2077456
679	10	rs3125322	69429653	5	rs753367	100955404	8	rs17415172	103076276	5	rs4868692	176105540	3	rs6444824	168474708
680	7	rs2072181	98998471	5	rs7709667	100962635	9	rs2482531	25570411	2	rs6758766	177630608	5	rs4424038	153120264
681	4	rs11729112	5237192	3	rs16855950	144491347	8	rs7836720	10853837	11	rs4237693	42339757	21	rs1569363	29906532
682	3	rs7618370	167909303	4	rs4835469	148832250	6	rs2516225	12604455	11	rs1216491	100376573	20	rs1418031	2077642
683	4	rs4834142	127712289	2	rs1362663	206769589	9	rs1928415	517715	8	rs7011778	11416171	2	rs6748771	69262634
684	22	rs6001728	40434757	8	rs2732947	5495055	7	rs6966845	15263591	2	rs7092	26618543	12	rs6489841	112809851
685	3	rs2323508	5949537	10	rs10736102	98095794	1	rs7520503	197152989	2	rs12476308	109544191	5	rs1542485	153213708
686	3	rs7653480	27229286	13	rs1333758	101897883	11	rs489716	84141525	14	rs1256500	65716967	1	rs12074479	167109714
687	5	rs2972941	37743917	14	rs8004616	32123326	11	rs7113960	97215979	15	rs3825932	79235446	9	rs2147065	9860780
688	8	rs10087909	49696684	15	rs10152864	39610324	11	rs10895599	97216147	5	rs10040777	39696886	1	rs9332647	169492100
689	21	rs2823878	17928015	15	rs8041744	39610666	17	rs1014513	53831104	8	rs656319	9814411	22	rs738276	43510219
690	4	rs9685046	86021278	10	rs7919846	73163900	17	rs2960066	53847145	16	rs11648965	86084146	9	rs7041500	26776084
691	4	rs4558866	86021602	2	rs877688	17474178	5	rs7710216	117364697	1	rs1073461	220726800	2	rs12613255	16628186
692	22	rs9607685	40479811	5	rs6866970	100950704	1	rs10798415	175724078	1	rs11211471	47618714	2	rs3755438	74488452
693	20	rs168525	58937346	5	rs6580257	142081944	4	rs4697243	21863718	15	rs2459392	48376504	2	rs2615048	17958762
694	11	rs3802894	84159545	17	rs6502592	17299591	5	rs11956691	101035851	17	rs3891720	9390389	1	rs10918229	165622995
695	15	rs2617236	42815733	11	rs2403995	25073294	17	rs3785864	59304612	9	rs2779509	14838860	1	rs9333483	165623114
696	15	rs9302112	42820451	11	rs1867754	25078894	2	rs934292	3692498	9	rs10812480	26851195	1	rs4147605	165623411
697	20	rs6137010	2090118	14	rs12889773	59888723	8	rs989291	109020400	4	rs2622069	171001659	1	rs4147611	165625023
698	13	rs9519977	106835388	7	rs798910	120911730	1	rs3891964	197066074	1	rs659215	35843029	1	rs10800123	165625669
699	3	rs2280390	186293820	10	rs2430074	59752882	21	rs2837956	42479516	4	rs10516281	14859224	1	rs1878074	165627213
700	20	rs6027562	58953725	1	rs11265145	159187435	1	rs285395	64473279	7	rs2961298	22708091	16	rs17675094	82949088
701	5	rs4703160	100942410	1	rs11265153	159206357	1	rs285400	64477492	12	rs1798096	71582388	16	rs12923201	82943629
702	4	rs2660319	42010884	3	rs7636104	7060892	17	rs929585	54449676	1	rs10489276	172862939	5	rs2168988	167104317
703	11	rs7934700	25184940	9	rs12344858	140720117	16	rs3843715	82439011	1	rs773618	113791338	17	rs8073072	29350769
704	10	rs3098363	58818978	11	rs326769	29609480	16	rs3843718	82439484	1	rs10918646	167126036	12	rs7307862	112437514
705	5	rs6874227	118468658	15	rs7181705	71844711	5	rs12719227	116600307	2	rs6738631	154731430	7	rs2040920	147790781
706	2	rs430583	17663441	20	rs1407020	31832468	5	rs7730432	116607860	19	rs12975066	35723501	12	rs7978952	55397643
707	17	rs11655927	58828402	22	rs6518987	36445592	2	rs2541183	29980408	2	rs1227132	168409393	12	rs1980364	112517642
708	17	rs7501556	58833214	7	rs9969217	98891438	22	rs2180543	46487528	4	rs10021082	100444178	12	rs10850023	112708331
709	17	rs7211703	58846364	2	rs13418503	205117464	1	rs4653963	228654195	2	rs17399080	153296094	12	rs1989949	112744634
710	6	rs7775219	3277298	10	rs7083590	22568695	12	rs1546307	21176247	20	rs6018086	45461976	9	rs12346988	91183368
711	17	rs2034721	53894516	11	rs11501948	78341305	10	rs201086	11016076	2	rs6745226	26493597	2	rs10193555	153170989
712	8	rs4623452	2623047	11	rs10830849	91845934	8	rs297559	96169007	12	rs3741992	112516637	2	rs28394649	153197805
713	2	rs1466217	123232110	11	rs989948	91859205	5	rs1107776	172023316	11	rs488137	131788270	9	rs10967550	26826017
714	4	rs11100314	140783603	13	rs9315015	31078511	10	rs12262786	23889689	1	rs11211422	47502483	15	rs2002739	91452106
715	4	rs6825389	140785463	16	rs3176406	130853	1	rs1389383	100274670	10	rs4935501	55935850	12	rs4372504	22525353
716	6	rs7765971	135621172	20	rs6013826	52507904	8	rs323352	30713343	3	rs10933692	194753579	12	rs6490294	112190438
717	15	rs12441432	101409424	22	rs5995107	35892800	10	rs7904803	117649124	1	rs3766033	169087494	15	rs10519022	45663684
718	11	rs590616	100848475	6	rs9285480	135619996	7	rs7805995	146516466	4	rs2167098	177499444	11	rs4754743	101114519
719	7	rs739982	43321928	3	rs1519260	135580066	1	rs1412631	197037237	2	rs1374302	13858406	3	rs2378446	188568652
720	10	rs2855469	112041579	8	rs11250149	11439961	1	rs6703400	197078400	11	rs6589796	119970538	8	rs9693804	126885591
721	2	rs4893900	177456444	2	rs260700	109567925	20	rs214811	2295711	14	rs12898082	76306359	8	rs6470394	126892815
722	8	rs2732947	5495055	12	rs1727315	123638930	5	rs6886518	117620261	5	rs2652554	18081030	5	rs10037966	117354189
723	2	rs877688	17474178	12	rs1716167	123651162	16	rs2031005	67105149	1	rs6586371	234293652	1	rs36040633	169180927
724	20	rs6014106	53264919	12	rs1716168	123651966	8	rs10108139	134867626	15	rs7173747	40620135	11	rs3017964	134507408
725	2	rs2421761	117798498	8	rs11785772	103076379	2	rs1031532	84519663	2	rs1355845	177710924	3	rs1533468	107099139
726	9	rs10738430	16051759	6	rs9388500	126876580	10	rs10884156	107261284	17	rs4925129	17807186	11	rs1892882	101053214
727	7	rs834778	135853343	6	rs9401888	126877523	6	rs7749306	10687746	2	rs725455	16660823	10	rs3802658	90965691
728	4	rs10025535	33581520	2	rs11126559	26761490	15	rs1456235	42149472	4	rs2421069	134975713	6	rs9460170	170750013
729	8	rs2736311	11252170	13	rs449268	49048757	4	rs10025535	33581520	2	rs714040	101064803	15	rs4776065	52929716
730	8	rs2446620	21124700	6	rs4869782	150303241	12	rs10744092	15754928	4	rs10023277	135106332	12	rs7311681	112817847
731	2	rs11903376	226683986	1	rs6427488	159602870	7	rs2190183	119862301	10	rs7086453	74514615	19	rs16960761	34432677
732	17	rs9911793	53888372	19	rs8106468	17795415	14	rs7144018	57607067	3	rs1430891	17956410	5	rs11167662	153550722
733	17	rs4627425	53890271	20	rs6064202	53913170	13	rs9316735	55147817	2	rs12620480	17353506	15	rs7172998	29312421
734	5	rs6451268	36255364	20	rs2206898	53937282	2	rs11686691	84528756	8	rs12678756	66299317	15	rs2056493	45648272
735	8	rs7819412	11045161	15	rs12909230	101410411	10	rs2616687	69080076	12	rs4767293	112463296	15	rs4775911	45649787
736	22	rs5996421	23288277	4	rs1071738	169849389	11	rs1446190	25029641	10	rs17097314	119859003	15	rs1554521	45664189
737	14	rs698028	62120575	7	rs318628	34251359	16	rs4843914	86237547	5	rs4235713	78780550	1	rs2066001	169284126
738	2	rs12473379	177446323	2	rs3856461	8810012	14	rs242764	90077209	4	rs7437388	21650368	1	rs2271762	169347545
739	4	rs6447128	42107115	11	rs7103088	130009306	11	rs10741789	19696415	5	rs2168988	167104317	10	rs7911953	61791039
740	4	rs11559290	159601676	12	rs10744093	15760182	16	rs6497612	22944400	18	rs610325	40953133	14	rs12878512	43253912
741	2	rs7572169	216268444	18	rs12458220	10648544	11	rs171153	97260530	17	rs854766	18012775	18	rs9965380	38142944
742	17	rs2585833	56024613	6	rs9388507	126970895	8	rs2911691	30607588	16	rs4984911	714155	1	rs594387	47213386
743	5	rs1431947	121109339	14	rs698028	62120575	22	rs5756365	37228277	2	rs1358621	177835010	1	rs10802333	246271388
744	15	rs7169848	48879360	11	rs10837800	42284465	17	rs7210917	58946691	1	rs226484	7989286	7	rs978989	14954759
745	1	rs12068752	15286096	11	rs614394	69419268	17	rs9303429	58965400	5	rs11950863	167099985	9	rs17760657	26832939
746	1	rs12079259	173565063	2	rs12469087	177642821	16	rs4423447	76521236	15	rs2002739	91452106	2	rs446947	17712696
747	2	rs1157515	12388506	1	rs6428291	189326337	7	rs10237648	119700508	4	rs10033231	21646920	2	rs426590	17738199
748	2	rs6748074	56869381	13	rs12100282	33453449	10	rs10761835	65892071	3	rs2605419	123414429	2	rs6753211	19579839
749	2	rs9678975	56869646	4	rs1201202	151840752	6	rs864245	11943505	7	rs6947215	139026638	6	rs197904	95594274
750	3	rs6549827	75980277	19	rs11878555	42423751	6	rs1205882	11947708	9	rs4977395	20226358	12	rs608848	112146964
751	4	rs17028177	99754042	4	rs2660319	42010884	6	rs1205883	11947911	2	rs2617392	168217421	8	rs12679960	11430990
752	9	rs12344858	140720117	11	rs489716	84141525	6	rs1205884	11947933	11	rs4755869	44711162	14	rs11158795	69665135
753	13	rs6563606	38878778	1	rs2816949	199997778	2	rs6720537	39668754	4	rs396402	167208043	2	rs1012747	213038258
754	15	rs2413770	45555771	3	rs9878022	1143424	6	rs9353565	89208697	1	rs911988	204863306	12	rs6538985	101738184
755	1	rs3027041	159181560	13	rs7325962	49067103	5	rs4274955	80852995	4	rs6818799	135158203	15	rs2924561	48219990
756	3	rs11915092	71087481	17	rs897934	71944404	3	rs759671	185957955	1	rs12740262	234296983	9	rs1332339	25956931
757	2	rs13003495	143268255	3	rs6780938	129401505	17	rs11079230	54495295	5	rs6893883	78759330	4	rs11936536	101293603
758	21	rs9977149	17014200	2	rs2041563	72455337	4	rs7656300	154569891	8	rs6601427	10156025	4	rs2903213	101297021
759	20	rs221310	35272778	4	rs2171083	177628992	4	rs7678723	154569972	12	rs1533104	71656547	1	rs814875	76109573
760	7	rs7794236	119335571	5	rs2972941	37743917	11	rs326758	29602079	6	rs10944520	91793109	9	rs700083	125869567
761	6	rs4613858	3287681	5	rs13188890	37750270	17	rs8076167	69233083	9	rs1408809	12547685	13	rs1572510	105381134
762	8	rs17415172	103076276	9	rs2502788	76258721	16	rs865670	9740540	9	rs1755991	93622284	2	rs3768641	72368190
763	4	rs11133416	53079246	10	rs3125322	69429653	9	rs7851076	76029826	5	rs2640712	10382248	15	rs2165990	53069747
764	1	rs342780	229318518	5	rs1428059	116830728	4	rs1219270	143095732	12	rs7299918	112410335	10	rs2579785	78066337
765	11	rs10831594	11367614	10	rs10903930	3058375	21	rs2101523	19097889	14	rs716957	99476306	20	rs12625226	1942698
766	12	rs1918496	56722060	16	rs6500692	5553986	3	rs2052760	25924698	18	rs4800513	21371783	7	rs11238349	55156071
767	5	rs4639272	117496422	13	rs1408928	75980470	2	rs1437660	164752986	5	rs17698305	128018999	14	rs8017647	32456358
768	3	rs13043	138347988	9	rs2593402	17563146	10	rs10458815	9389644	4	rs11943769	153010468	16	rs7193066	75689521
769	12	rs2596793	80224420	22	rs132647	36551158	20	rs4810198	58929544	7	rs17619887	113355365	1	rs12023499	155031376
770	15	rs8042680	91521337	8	rs7838301	139506232	20	rs4305329	58929927	20	rs1016628	23398738	6	rs760500	170725387
771	22	rs6008817	46814671	9	rs10814889	431306	10	rs11101559	50113142	1	rs3819946	75175886	15	rs2414822	63812484
772	1	rs1393496	189523063	20	rs6088997	30289824	20	rs354762	58924221	2	rs17013242	77082852	5	rs6870935	10289108
773	1	rs1474925	230207433	20	rs2377317	30402502	7	rs2740566	99415405	2	rs4366910	17117170	17	rs7222869	19417761
774	3	rs2700392	123638272	8	rs9657079	49753613	4	rs6533218	106753845	20	rs7264835	20021219	4	rs11097716	101315291
775	5	rs815614	153525611	1	rs9332647	169492100	11	rs10837800	42284465	9	rs5012630	91182487	4	rs3087542	101318265
776	8	rs2469663	101610261	10	rs11187326	94969407	6	rs2516226	12604062	12	rs10744777	112233018	4	rs17030063	101322296
777	3	rs6790931	114561850	5	rs815614	153525611	17	rs1076094	73344711	4	rs11097232	77023791	4	rs3775349	101322877
778	2	rs2568554	237699673	3	rs11707678	107625207	12	rs10466791	21170413	20	rs6035331	1994112	2	rs13004974	26424384
779	2	rs12469087	177642821	2	rs260705	109571440	3	rs12634879	139885338	1	rs1780722	79188956	12	rs4767879	112964070
780	18	rs12458220	10648544	2	rs2421761	117798498	12	rs1622590	44288061	14	rs8017893	101375425	12	rs4767880	112964168
781	17	rs6504202	62185903	8	rs16880675	111414729	16	rs11076556	51155043	7	rs10952580	144160548	12	rs2384000	112965142
782	5	rs6595026	116607979	10	rs17121852	108751846	2	rs11678181	169459373	21	rs468646	42809206	3	rs866466	64333520
783	1	rs6428291	189326337	10	rs201113	11048264	9	rs3005738	107929180	1	rs12117810	4882039	1	rs911988	204863306
784	16	rs12446160	48358368	2	rs10929508	8080775	7	rs11976431	4121845	2	rs11679606	16795418	10	rs1638643	119980233
785	7	rs11563620	127059236	11	rs647975	118038741	2	rs10175811	118954585	2	rs4667413	150477548	9	rs13283345	12650198
786	2	rs2356364	8804292	4	rs4690891	158642569	3	rs1806558	96675504	7	rs978989	14954759	16	rs12933105	7575288
787	2	rs12478435	236737133	13	rs958674	63390480	16	rs12445197	14136658	14	rs1289241	87022228	2	rs6737807	13839739
788	5	rs6866970	100950704	15	rs937052	29405375	14	rs8019531	60707411	12	rs6538985	101738184	1	rs2420378	169569918
789	10	rs1258204	50989667	2	rs747094	43305391	11	rs947784	62238664	10	rs10881721	91744576	1	rs12031507	246044255
790	1	rs615173	64344019	4	rs2062588	169772342	17	rs9891412	53700767	11	rs11036848	42351806	5	rs17648108	177831556
791	8	rs12679324	32375126	22	rs7292527	46423125	1	rs2642966	247180121	7	rs1880241	22759469	2	rs1358621	177835010
792	9	rs17760488	26776151	17	rs1014267	54522862	3	rs13098318	86668153	9	rs10810638	16810614	10	rs10740305	53345758
793	10	rs11187326	94969407	11	rs7105884	123265842	3	rs1589435	114280380	11	rs11222619	131316733	1	rs1883345	4882656
794	1	rs2066001	169284126	17	rs4791868	9698244	8	rs7825690	10858257	9	rs13283130	90432270	2	rs809949	211830196
795	1	rs2271762	169347545	2	rs260699	109567445	8	rs10096258	139604673	13	rs1323975	94009543	1	rs12733037	169441299
796	15	rs16957091	43017426	15	rs8042680	91521337	12	rs4133344	23528257	3	rs33051	159599190	2	rs7568419	177370519
797	15	rs12148733	72835015	12	rs3741598	69250548	2	rs12478435	236737133	9	rs4278228	88778824	8	rs10096422	139070352
798	17	rs9900686	29336337	21	rs2823676	17611773	6	rs6902516	105917248	5	rs12658566	118796819	3	rs7617596	71521494
799	8	rs7838301	139506232	10	rs12248406	22319508	3	rs6799522	122759622	6	rs511271	159947617	8	rs16919329	73845337
800	16	rs11648855	79838673	5	rs424188	116880321	5	rs7714451	117009919	4	rs9884405	134943881	10	rs10786887	107415490
801	1	rs4839038	116102456	21	rs2823878	17928015	9	rs2502788	76258721	2	rs877688	17474178	12	rs10774654	112963560
802	2	rs368430	17678048	16	rs8043824	79847142	16	rs8049040	71472704	13	rs9519977	106835388	9	rs2890762	7764710
803	7	rs9969217	98891438	6	rs9483919	136558101	4	rs6842695	25861359	2	rs12623850	242083775	12	rs6489847	112958713
804	15	rs2739804	25494501	16	rs16956174	82033612	16	rs13338499	67520123	10	rs2399659	11238195	8	rs12545401	73847525
805	15	rs2739811	25509756	1	rs4087353	230010864	4	rs1492769	55257611	1	rs10127447	246281586	7	rs1024522	28054740
806	5	rs6580257	142081944	6	rs205946	118494825	3	rs17125	123511983	15	rs1266483	91462406	15	rs12439274	45636667
807	16	rs7200919	67316600	6	rs205945	118496349	7	rs3094537	109554669	17	rs9912506	5199038	15	rs11858495	45637662
808	5	rs2237059	132033612	6	rs172239	118496388	15	rs7175787	101398800	10	rs1871063	78899404	15	rs11852800	45639131
809	1	rs1260763	64543537	6	rs17053767	126392441	10	rs10786887	107415490	6	rs1078211	170201300	15	rs9783731	45642884
810	2	rs3856461	8810012	6	rs276487	137345636	20	rs2024965	55232842	2	rs13023380	163154363	7	rs10271340	14956127
811	6	rs4869782	150303241	9	rs6420267	71242188	5	rs7446144	117661961	9	rs10513414	125605708	3	rs17027638	3197918
812	12	rs4372504	22525353	12	rs7133307	115940262	8	rs10956940	96172490	8	rs6578167	142381292	15	rs2311843	28183354
813	2	rs260709	109556667	17	rs6505222	29277489	3	rs7632505	122738307	7	rs9785005	96111341	1	rs11211428	47517591
814	9	rs10964101	1943156	4	rs4689381	6257188	6	rs9444619	89209492	16	rs16951158	47032028	1	rs12122126	4881267
815	4	rs6843588	169899960	1	rs7554191	241270559	4	rs4616716	169784731	2	rs17034770	109616376	17	rs312864	75395443
816	16	rs11150205	79836244	4	rs4324524	169835324	14	rs1959277	62031700	21	rs691567	43743039	15	rs11854890	52567631
817	16	rs11150206	79836276	1	rs12075691	159217818	7	rs2284280	107811702	2	rs12617313	46559776	13	rs2476230	102582443
818	7	rs6977118	112161869	2	rs41330345	56883447	16	rs8043824	79847142	5	rs17651115	75440130	18	rs9954415	38143040
819	14	rs7146139	51251157	2	rs2904311	56883544	3	rs9830354	25731327	10	rs4748861	23612518	4	rs343860	86644336
820	6	rs9501948	3211787	4	rs352003	74845656	4	rs7436583	110333106	22	rs11090122	43308475	1	rs12041193	36412760
821	7	rs11761595	131846030	9	rs12337127	99370598	18	rs898487	73499886	1	rs1981158	102329188	1	rs716926	36424476
822	15	rs2507364	46242265	9	rs502901	133343944	6	rs4946935	109000742	20	rs6055400	7908901	16	rs16943890	76170483
823	14	rs10143302	69537209	12	rs10772835	15240273	9	rs10810226	14724502	1	rs12035171	76490088	10	rs11597525	74262292
824	8	rs2911691	30607588	14	rs10145739	85820752	18	rs2421643	30335775	1	rs6702597	234270980	15	rs8031475	29316466
825	9	rs10814889	431306	15	rs2467873	45720715	4	rs4690909	159629151	6	rs4714152	38343341	2	rs10490483	126193197
826	10	rs10796153	14136905	1	rs6703288	116966963	20	rs1923099	2303504	20	rs237646	59518411	2	rs9308661	126193494
827	22	rs4823911	49504256	4	rs1032942	117148896	16	rs4889490	30823047	16	rs1728401	86433235	20	rs1609997	2135020
828	11	rs614394	69419268	20	rs354762	58924221	19	rs30457	39840549	20	rs6132186	19253874	13	rs9564010	63785757
829	1	rs1146610	76241323	20	rs4810198	58929544	13	rs1413982	105376812	6	rs4565329	126752798	11	rs2155299	134555348
830	10	rs7097617	77504287	20	rs4305329	58929927	7	rs6464598	144331634	13	rs9600179	74440000	10	rs7894926	55614852
831	11	rs621360	121687955	15	rs12148733	72835015	10	rs1891473	16903080	2	rs4670669	37392791	14	rs798789	62038307
832	5	rs1871332	101019725	2	rs4442969	8809061	7	rs2267716	30716643	8	rs11250092	10786543	2	rs4666050	28493709
833	16	rs889548	31137712	9	rs2593373	17532840	4	rs12500788	42061792	2	rs10460436	232815341	3	rs13076812	64418041
834	12	rs10842028	22626924	2	rs11695198	216566444	4	rs11946119	42076044	7	rs9655117	14951359	2	rs832182	108326760
835	12	rs659695	52929552	14	rs7145941	49987101	4	rs7699756	42087232	18	rs9965380	38142944	2	rs700844	108327724
836	20	rs6088997	30289824	21	rs2823893	17949053	4	rs4861159	42087790	2	rs10928642	138805486	2	rs17261573	80675112
837	20	rs2377317	30402502	1	rs9633404	247946383	1	rs35317705	37438570	14	rs17112660	42600724	13	rs9317289	63728981
838	7	rs798910	120911730	16	rs6564960	82054639	4	rs11733887	42036850	9	rs2770829	88523900	1	rs10910443	234617888
839	14	rs10083451	69579619	10	rs10762276	71052469	2	rs962646	12387260	2	rs10203477	61104985	22	rs5757715	39941154
840	17	rs7208963	36207702	6	rs11154765	134704195	5	rs551657	176233792	8	rs12717827	141219143	6	rs1455739	126631789
841	8	rs2631899	21125374	22	rs5996094	42347060	3	rs9882153	105739257	12	rs4073360	38875152	10	rs11003840	55548321
842	12	rs10744093	15760182	2	rs7564166	177787845	10	rs7096031	23939405	14	rs1367027	37352065	2	rs16836167	155027415
843	4	rs973786	38263759	15	rs2617236	42815733	12	rs10849704	120326063	15	rs679882	40759347	5	rs6886518	117620261
844	3	rs11709533	66539628	15	rs9302112	42820451	5	rs13188890	37750270	10	rs7908640	102477006	19	rs1108416	57523363
845	17	rs2960070	53842322	2	rs3754569	46352453	3	rs9821637	114568121	10	rs9787465	55892061	4	rs9884405	134943881
846	17	rs2960067	53846348	17	rs7211703	58846364	3	rs7635846	114599103	1	rs10910359	234269792	4	rs1390026	134973967
847	4	rs286461	79975821	17	rs11655927	58828402	14	rs1951117	60782214	11	rs1660873	71079815	13	rs9557024	99322326
848	6	rs9285480	135619996	17	rs7501556	58833214	18	rs1941943	35094265	10	rs7917704	25845956	10	rs11198316	119994248
849	1	rs4949706	76792348	4	rs286461	79975821	16	rs276961	86236236	5	rs11167990	146791756	10	rs10998087	53316743
850	3	rs16855950	144491347	17	rs7212788	51516940	10	rs3125322	69429653	5	rs1509461	42407860	5	rs11740701	145804821
851	3	rs11712688	71379546	8	rs6469392	87043429	12	rs1462978	89204842	2	rs16981948	19743814	2	rs12151851	153221836
852	21	rs463566	17097633	14	rs1012023	33956209	3	rs13327370	197744198	1	rs12021649	167135333	5	rs1390631	30522005
853	16	rs7197514	65652630	6	rs760500	170725387	17	rs6502592	17299591	9	rs10760041	122243410	16	rs4785550	48864323
854	16	rs4889032	79831328	5	rs3923326	118516878	14	rs7144669	56382117	20	rs4812238	59522262	20	rs282162	586955
855	10	rs12251462	22715057	8	rs4437632	68851492	2	rs1420755	83083845	13	rs1163846	112078781	1	rs3753299	169177019
856	7	rs17174710	79874349	6	rs4565329	126752798	20	rs1619011	62137463	1	rs7530581	162848352	1	rs41442344	169183290
857	2	rs2030328	17675735	6	rs9385400	126764190	2	rs7603109	213169514	20	rs6125048	46208605	1	rs12748624	169189771
858	7	rs10268202	115391619	4	rs16838138	6058701	11	rs520345	106235011	7	rs4246100	155023320	1	rs6675220	169190606
859	11	rs533571	100850202	8	rs2409745	11076635	4	rs1979537	72027476	6	rs1495530	65422411	1	rs16862081	169275272
860	7	rs10954359	131815118	6	rs4946936	109003321	3	rs13320571	43334020	4	rs6842825	57125176	2	rs16983124	17221839
861	4	rs4364224	169840967	2	rs7604818	72787937	8	rs11990310	259934	2	rs12712696	40809991	5	rs1493395	152911857
862	2	rs7604818	72787937	14	rs2251244	62023264	1	rs10889125	59417116	19	rs16987743	57599661	12	rs7300860	111754597
863	7	rs12539296	79871742	20	rs6119747	30565696	2	rs13432313	53220996	1	rs7547408	203784788	6	rs7759645	69817329
864	7	rs13243329	79872721	2	rs260709	109556667	7	rs10479834	3885564	2	rs4851656	104162463	4	rs7657583	135057254
865	17	rs7212788	51516940	2	rs10928881	129865814	2	rs10929113	236172291	9	rs2310312	75764998	4	rs4529115	135081608
866	3	rs4241399	108851200	17	rs8065144	73959857	4	rs10021842	98391519	8	rs4493872	32918302	4	rs10023277	135106332
867	21	rs2823893	17949053	7	rs10230544	117395160	2	rs11891879	107792680	12	rs10850053	112977777	4	rs7681133	135115837
868	3	rs6778889	196233795	7	rs642761	99435739	14	rs1998225	60777483	4	rs17086449	57071464	3	rs6787396	64326472
869	11	rs10891288	111552053	3	rs4855697	108867128	22	rs6007220	45026504	1	rs11211439	47561118	1	rs1563693	234277445
870	10	rs12247963	15835249	12	rs11115457	83235221	14	rs1197383	81144750	13	rs12868322	88286778	20	rs6097177	51585697
871	4	rs1071738	169849389	5	rs4274955	80852995	9	rs1746810	9741324	2	rs6724846	227330725	16	rs7198665	69547016
872	22	rs6002560	42356886	12	rs4760829	72694963	2	rs1546717	212902339	12	rs7954599	38900427	16	rs12598751	75589161
873	20	rs6058022	30109829	13	rs1999884	106280602	2	rs295823	157736842	20	rs6015087	56397795	2	rs6735028	201562553
874	20	rs11906851	30154237	1	rs2156042	116097043	3	rs9831254	114280956	1	rs12045522	234231429	1	rs1076685	172993932
875	13	rs7998555	47829134	1	rs17163963	116098091	3	rs4678060	123516240	22	rs136851	40055896	13	rs2089113	89979784
876	10	rs11012972	22666657	1	rs17163969	116101547	5	rs265899	116888023	2	rs10490483	126193197	11	rs7112731	128115740
877	10	rs11012980	22682111	7	rs6962772	99081730	5	rs265900	116888166	5	rs13172733	142371680	8	rs12547628	12717564
878	10	rs7099268	22690655	15	rs2719923	25460966	11	rs647975	118038741	7	rs17772766	134079073	2	rs6430527	135386581
879	15	rs2463380	46235464	12	rs2471514	88550107	2	rs17190797	108982165	2	rs1349109	177389693	1	rs12031138	36407806
880	20	rs995636	7008824	8	rs13251094	126524996	17	rs237969	58325868	4	rs4693223	90150552	14	rs11622889	69610478
881	10	rs11012989	22708907	8	rs1697624	16668222	2	rs1861498	8075621	8	rs12674700	126910497	1	rs11263830	36345798
882	19	rs11878555	42423751	11	rs7105196	25177937	15	rs2414678	60868321	9	rs11789399	121359286	10	rs10762173	53236736
883	5	rs871722	17437494	14	rs11624990	77943616	5	rs1650626	88239206	7	rs1011874	44906439	4	rs1565910	134975099
884	4	rs10805319	13657500	4	rs11100314	140783603	2	rs2631946	29986208	2	rs16866988	227221412	4	rs2421069	134975713
885	5	rs4133470	59818246	4	rs6825389	140785463	22	rs7292527	46423125	17	rs8065927	5763071	2	rs2196153	26446145
886	7	rs2189738	144397983	18	rs2156103	70475896	15	rs8036492	46161793	19	rs7260343	9317125	5	rs10078352	28478733
887	17	rs6607306	36213829	4	rs12508182	84130153	6	rs9356543	167334847	4	rs4697225	21657945	6	rs9456352	159196603
888	3	rs1288980	71105863	12	rs1722390	103275901	4	rs12646936	136762639	13	rs9561162	93452365	10	rs10885445	115160263
889	12	rs10848205	131280714	15	rs8042276	27694075	3	rs1500705	96830145	6	rs220737	160304876	4	rs2044116	135121368
890	2	rs12613761	104756114	8	rs12679960	11430990	21	rs13050131	20018118	9	rs10869731	78811377	4	rs10009368	135121601
891	4	rs286465	79978941	1	rs11184902	106972222	7	rs642761	99435739	4	rs4690127	80850321	1	rs12037853	172852403
892	4	rs1455306	79981511	5	rs1871332	101019725	6	rs4895797	125949665	12	rs2449663	94992730	10	rs10786092	95135069
893	4	rs2604832	79982533	10	rs9988744	21509205	3	rs533175	27361432	13	rs2322367	59786739	10	rs10882225	95135229
894	4	rs6821009	79993822	6	rs7747134	105909487	1	rs798006	117345188	14	rs2270964	79434693	2	rs7602667	19096952
895	4	rs2604828	79983945	15	rs17627825	38013296	2	rs288081	210433000	19	rs10423923	53332039	2	rs6531271	17139933
896	3	rs7615013	167908029	3	rs17228803	107654661	12	rs10848212	131322000	12	rs1502625	39014579	2	rs4324324	17140637
897	1	rs11265145	159187435	4	rs4690909	159629151	9	rs2301549	20354693	3	rs1558527	37115658	15	rs1288103	45145386
898	2	rs828268	26969749	1	rs10493578	76490234	15	rs11635627	64439532	14	rs17187050	87321880	10	rs12262703	115148533
899	2	rs828269	26970011	8	rs10106461	71405288	4	rs10006669	41599989	5	rs6883350	95812995	7	rs2066992	22768249
900	2	rs828273	26972205	7	rs2262987	80907018	14	rs17105986	37495148	2	rs7588406	104755310	1	rs2791961	36371419
901	3	rs7636104	7060892	10	rs12247963	15835249	2	rs7596222	39611382	15	rs9921035	45546660	6	rs3211062	170108799
902	4	rs1871869	53096392	14	rs8021182	32217812	11	rs4486617	40914318	19	rs503279	49209010	12	rs10772040	33302438
903	4	rs4865061	53096719	14	rs10151379	32323432	1	rs854285	69158190	1	rs10918229	165622995	12	rs10850052	112967623
904	5	rs7720166	68179347	4	rs2660331	42002185	2	rs295797	157753974	2	rs16866983	227210782	8	rs989291	109020400
905	9	rs12337127	99370598	15	rs7170869	28288748	12	rs11056659	15973272	4	rs2406625	153056573	8	rs11776964	126918696
906	9	rs2417073	130924239	11	rs10736817	78602525	5	rs7732591	142125177	10	rs11146215	133966434	4	rs13111631	106513617
907	9	rs502901	133343944	5	rs6595026	116607979	3	rs16855976	144502799	13	rs562980	98724993	19	rs8106468	17795415
908	14	rs17105909	37473678	4	rs7660223	42081114	4	rs542604	84421577	11	rs10160557	5546722	12	rs4768533	38932112
909	15	rs7181705	71844711	5	rs1443888	89468151	15	rs9630453	89403922	14	rs17094045	74396251	10	rs10825274	55970177
910	16	rs16951604	52848468	10	rs11006021	59790706	3	rs7627605	12399270	7	rs3924856	7052237	3	rs978488	64323474
911	11	rs11034401	37768477	6	rs4449651	129350436	11	rs618453	106233094	5	rs10041728	121136981	3	rs4533619	42289812
912	6	rs707824	14636963	17	rs6504202	62185903	3	rs939189	139858210	12	rs10861976	79794658	4	rs1565912	134975009
913	14	rs10151379	32323432	11	rs551632	100856955	3	rs4687010	188675732	8	rs13252406	144912303	5	rs7713096	4590072
914	13	rs1014053	104039222	22	rs6002560	42356886	2	rs4670302	34068392	9	rs6478576	125634608	6	rs6455606	159273520
915	2	rs6755756	109028656	12	rs10744092	15754928	4	rs2168297	159332994	2	rs1524007	13699487	11	rs1470253	20121457
916	3	rs17554407	44784591	4	rs6446975	75036044	4	rs6828632	53091752	5	rs3797299	145873365	21	rs2831809	29805881
917	8	rs7837675	36615252	7	rs2072181	98998471	21	rs6517656	42583738	4	rs12506596	86521985	2	rs2067928	112850581
918	10	rs7478060	59607273	6	rs1014342	12923157	5	rs10491377	36707683	12	rs4213	120119183	16	rs2615699	81425674
919	12	rs711159	80108416	16	rs1641882	12482789	5	rs10037966	117354189	15	rs2507359	46235831	5	rs6875659	175158653
920	14	rs8022177	23473706	11	rs757080	60842234	18	rs7235479	2463095	1	rs6676438	161983089	15	rs8025608	52535718
921	16	rs6564960	82054639	3	rs11709533	66539628	5	rs2972941	37743917	2	rs1983514	168341005	9	rs4741268	13027591
922	1	rs6703288	116966963	10	rs12244794	24113876	14	rs8004280	60780429	5	rs392457	116974165	3	rs6798299	64322984
923	10	rs721033	59651606	8	rs2469663	101610261	17	rs2075552	62500753	5	rs35407	33946571	15	rs11073964	91543761
924	6	rs9501951	3217822	8	rs17415172	103076276	17	rs6504237	62501006	5	rs10474584	78726825	14	rs12434775	69524809
925	11	rs10830849	91845934	14	rs3825663	90429749	1	rs7545219	76527518	7	rs2189623	8697694	14	rs12431846	69524883
926	11	rs989948	91859205	8	rs7005973	51033423	3	rs2012052	148386856	16	rs7199847	11447272	14	rs12435594	69555866
927	4	rs16871892	21769481	3	rs1288980	71105863	15	rs2463380	46235464	6	rs9385399	126759033	15	rs11074130	93583742
928	14	rs11846664	37552944	4	rs12506596	86521985	15	rs7173885	95807131	9	rs2147065	9860780	2	rs3771726	74501944
929	6	rs857409	14671877	4	rs17389300	86522984	20	rs12151878	60997330	11	rs10791524	101668885	15	rs12595616	91563513
930	21	rs225412	43643100	4	rs4693716	86532911	1	rs2744815	11360957	15	rs4350528	94163700	2	rs4386359	69254027
931	6	rs17053767	126392441	4	rs1384134	86565473	8	rs1436612	35529041	10	rs1733721	54276543	21	rs915875	43985125
932	2	rs11685044	123387324	4	rs16871892	21769481	12	rs4244070	67519213	1	rs505444	53251860	10	rs7917690	83660737
933	1	rs4087353	230010864	5	rs6885532	117926778	22	rs910923	46487902	15	rs4775911	45649787	12	rs1468253	112776042
934	14	rs3825663	90429749	11	rs10831594	11367614	8	rs4733210	30816027	2	rs6730157	135907088	13	rs3782972	95103046
935	9	rs10974872	503337	12	rs1918496	56722060	11	rs1894209	97100891	7	rs17133676	44680228	8	rs7013158	138933166
936	17	rs6505222	29277489	13	rs9604109	112662626	3	rs2454422	12603900	9	rs2804270	573712	14	rs4587863	43257977
937	9	rs2025394	9736587	13	rs2318050	112663742	10	rs12782126	3036072	18	rs1821579	67710394	2	rs205645	74938531
938	15	rs7496556	72893022	14	rs11846664	37552944	21	rs235259	46261211	10	rs16937491	52237841	14	rs2012820	69441006
939	5	rs551657	176233792	19	rs16978628	12812169	20	rs909887	7805805	1	rs1147990	55182300	1	rs12022351	222280834
940	20	rs6064202	53913170	6	rs9395214	12898884	12	rs7134222	106506584	1	rs7529252	230206891	13	rs1832050	105505224
941	12	rs4760829	72694963	1	rs2066001	169284126	20	rs6088997	30289824	18	rs11083285	26092639	9	rs4961497	16797461
942	14	rs1012023	33956209	1	rs2271762	169347545	11	rs1031763	39930309	7	rs2072181	98998471	5	rs2237059	132033612
943	17	rs3785864	59304612	12	rs10846029	14757698	20	rs2377317	30402502	15	rs12593141	28205100	2	rs12997179	153147789
944	7	rs6962772	99081730	12	rs991532	14764750	20	rs6120719	30156378	15	rs676281	34260170	21	rs387738	44018079
945	11	rs947784	62238664	10	rs4935501	55935850	20	rs2376863	30168636	4	rs13139002	160151176	12	rs10849946	111830485
946	3	rs2364281	67050203	14	rs17834032	59827306	3	rs4855693	108828469	1	rs16834127	31354380	9	rs7861010	16804082
947	1	rs1146644	76264788	12	rs11104692	88360545	3	rs9758190	197603076	16	rs4786166	7465748	1	rs4920215	234277251
948	4	rs1902212	159464732	5	rs4975578	1019814	11	rs1452478	40252790	8	rs12549151	8823786	2	rs10187099	104711025
949	14	rs7152744	57735954	7	rs1525186	108479722	11	rs1452475	40252906	13	rs4942014	41540502	1	rs11247593	27052080
950	4	rs2622352	79982328	8	rs11787465	142256790	11	rs1869185	40257700	13	rs9581400	26154513	12	rs7296651	112246954
951	20	rs6075165	17038263	12	rs10505875	22131691	20	rs1303588	37107746	1	rs1204682	208077006	9	rs9285048	91644665
952	3	rs11707678	107625207	13	rs6563606	38878778	17	rs11079033	40262472	5	rs2445872	10263692	2	rs11675897	71747235
953	3	rs2697520	123289679	15	rs10873600	23780005	20	rs6101991	39082308	6	rs9347594	162587892	16	rs2550913	75565896
954	10	rs201113	11048264	18	rs4243288	73437726	1	rs236322	94056279	7	rs41805	106234010	21	rs447167	44004829
955	4	rs7665492	71511259	2	rs6748074	56869381	15	rs2507364	46242265	12	rs7308567	54220640	12	rs12820860	33399745
956	8	rs11250149	11439961	2	rs9678975	56869646	5	rs11957082	116554420	9	rs10756007	10188496	9	rs1330303	16715826
957	1	rs1973993	96943994	5	rs7720166	68179347	8	rs4560769	42140804	9	rs885451	34997569	12	rs10842028	22626924
958	16	rs10871351	78522906	6	rs11965553	136525585	2	rs973507	108950420	1	rs12741354	177042531	4	rs4443237	165098501
959	17	rs7223406	17292491	7	rs757490	43352517	3	rs6548616	79399575	11	rs7112731	128115740	4	rs11939510	101347141
960	8	rs9657079	49753613	7	rs6463182	43357543	2	rs4670938	39680389	20	rs282162	586955	4	rs1230205	99970843
961	4	rs12643176	38253288	7	rs6976803	79662533	12	rs11169058	49924637	5	rs10066923	145870080	5	rs4613723	28475288
962	4	rs4279220	38254182	9	rs2996368	38522055	22	rs6002560	42356886	1	rs10802219	245699085	15	rs1565406	29237421
963	3	rs9878022	1143424	10	rs7071808	27198118	17	rs11871238	54694286	1	rs16856914	232511325	3	rs12488877	149186146
964	4	rs2171083	177628992	10	rs7919965	124951902	1	rs2821040	3406791	18	rs6566645	70312031	2	rs12468749	153208633
965	7	rs12532492	134565347	20	rs976937	45394070	19	rs685125	39850102	5	rs10805543	30356073	8	rs16907737	138852485
966	18	rs2421643	30335775	21	rs7283926	42418996	4	rs12508182	84130153	22	rs6003643	23698819	10	rs10997972	53296939
967	12	rs10744092	15754928	4	rs9685046	86021278	11	rs12574517	19688392	3	rs9823065	153423761	9	rs7859549	88686985
968	5	rs1428059	116830728	4	rs4558866	86021602	15	rs9302185	54954864	2	rs10490534	154937930	21	rs4817533	34484850
969	9	rs12340130	2915564	13	rs528967	38824859	4	rs4834142	127712289	17	rs854764	18011750	6	rs9363983	69818593
970	11	rs12574552	25039172	9	rs7025686	95841562	11	rs528956	121683781	13	rs1415415	74107252	20	rs6106288	2131189
971	8	rs7822513	58501597	8	rs3931218	73860145	3	rs2596822	12596844	18	rs7242288	55243305	10	rs10786089	95098144
972	14	rs4903586	77938633	15	rs12438284	29334291	8	rs12156104	30607671	7	rs9639460	23294516	9	rs4877536	82732470
973	4	rs7681313	84317759	11	rs1975460	25585107	5	rs16777	4874950	10	rs7906479	72936354	1	rs12038267	236085781
974	4	rs17614025	148810260	3	rs820324	123382831	3	rs4855577	108788170	14	rs11158346	61928306	2	rs6716578	74909765
975	4	rs12649145	38260451	3	rs2697520	123289679	17	rs7225581	59017813	8	rs12679324	32375126	14	rs10220444	43273561
976	8	rs6469184	109438913	14	rs7152744	57735954	1	rs2745553	69161230	4	rs7682820	6242969	4	rs12504530	60959404
977	8	rs7812914	109442206	12	rs2596793	80224420	3	rs7634023	23843473	15	rs2174008	38510456	22	rs132647	36551158
978	14	rs10145565	69543224	5	rs2950044	89460658	3	rs6550801	23843620	11	rs4258388	123390273	5	rs4867558	28460729
979	2	rs4143812	17181277	4	rs1015356	33008505	17	rs7215506	29360004	3	rs1979531	128565975	1	rs16822339	36220558
980	2	rs13021679	216276375	1	rs4265409	163414559	4	rs10516523	106625263	9	rs17760820	26886791	2	rs2162583	19727708
981	12	rs10773048	124444409	4	rs286465	79978941	12	rs893280	67555326	10	rs10823024	69058548	11	rs11217797	120164246
982	11	rs551632	100856955	4	rs1455306	79981511	12	rs4913531	67584661	22	rs5762401	21461607	11	rs11217799	120164954
983	8	rs16877505	30761618	4	rs2622352	79982328	3	rs1387211	25755427	3	rs9876746	160432723	7	rs1167827	75163169
984	16	rs4787645	30457350	4	rs2604832	79982533	7	rs6980130	146398025	4	rs12508279	80886020	15	rs7601	91509592
985	14	rs4901921	59839129	4	rs2604828	79983945	4	rs17005129	82324877	15	rs11070887	52517737	15	rs2934178	48218221
986	5	rs803057	132081897	4	rs6821009	79993822	9	rs4741268	13027591	13	rs4772329	88389149	3	rs2715677	108537361
987	5	rs1107776	172023316	2	rs432349	117986078	5	rs17346461	117015001	4	rs1482094	86650019	10	rs4495815	74068978
988	2	rs2885984	177863357	14	rs12894822	69532391	5	rs153263	5585303	19	rs11671711	39319194	4	rs9760558	86490363
989	11	rs11606527	126367410	1	rs7545219	76527518	5	rs153264	5585343	7	rs10261803	155206814	6	rs3935973	153924581
990	11	rs11217797	120164246	13	rs9564006	63636680	8	rs10101713	111677643	11	rs11230666	61078988	1	rs2639624	172761841
991	11	rs11217799	120164954	15	rs7496556	72893022	3	rs6445860	57209197	1	rs11205483	39439002	9	rs1924680	122126326
992	1	rs570440	117128172	1	rs4839038	116102456	2	rs2028187	177758639	2	rs6746136	117723428	9	rs803732	125881541
993	13	rs958674	63390480	5	rs7448783	37734363	9	rs7873820	24883179	16	rs4786182	7595701	1	rs10800125	165628921
994	4	rs2581459	41978107	10	rs7919133	15944137	2	rs3856448	8750673	15	rs6493187	46242686	12	rs10784930	72088304
995	12	rs10747098	133766801	3	rs12486443	34001399	3	rs2045298	31799254	7	rs7787775	38326883	12	rs10772055	33379440
996	3	rs2372857	45111566	3	rs4317058	139863001	16	rs7501229	74130605	20	rs6098960	54632834	12	rs4142891	33379603
997	10	rs7080136	2208678	2	rs4643526	61184651	1	rs4655383	213578006	6	rs9504454	5608281	12	rs9971778	33379925
998	22	rs4821145	33767245	2	rs260711	109557099	15	rs12909230	101410411	4	rs3849041	146281857	12	rs4244864	33399053
999	6	rs7757642	105913069	1	rs6685883	247931319	16	rs7205983	82024951	18	rs7235200	39875720	8	rs4870957	126888589
1000	2	rs7560730	212990868	7	rs273995	137629146	2	rs11897611	20775317	15	rs11071428	59614841	8	rs12674700	126910497
Column 1: rank = rank of marker, column 2: chr_LEI_Geno = chromosome of corresponding rank marker for LEI_Geno, column 3: rsids_LEI_Geno = rsid of corresponding rank marker for LEI_Geno, column 4: positions_LEI_Geno = position of rsid corresponding rank marker for LEI_Geno, column 5: chr_LEI_Freq = chromosome of corresponding rank marker for LEI_Freq, column 6: rsids_LEI_Freq = rsid of correspond…
